# Supplementary material for: 2-{4-[Acet­yl(eth­yl)amino]­benzene­sulfonamido}­benzoic acid
Source: Acta Crystallogr Sect E Struct Rep Online. 2012 Apr 4;68(Pt 5):o1305. doi: 10.1107/S1600536812013864 (PMC3344450; doi:10.1107/S1600536812013864)
Supplement: Supplementary file 1 [file e-68-o1305-sup1.cif]

##############################################################################
#                                                                            #
# This CIF contains the data in a paper accepted for publication in          #
# Acta Crystallographica Section E. It conforms to the requirements of       #
# Notes for Authors for Acta Crystallographica Section E, and has been       #
# peer reviewed under the auspices of the IUCr Commission on Journals.       #
#                                                                            #
# Full details of the Crystallographic Information File format               #
# are given in the paper "The Crystallographic Information File (CIF):       #
# a New Standard Archive File for Crystallography" by S. R. Hall, F. H.      #
# Allen and I. D. Brown [Acta Cryst. (1991), A47, 655-685].                  #
#                                                                            #
# The current version of the core CIF dictionary is obtainable from          #
# ftp://ftp.iucr.org/pub/cif_core.dic.                                       #
#                                                                            #
# Software is freely available for graphical display of the structure(s)     #
# in this CIF. For information consult the CIF software page                 #
# http://www.iucr.org/resources/cif/software.                                #
#                                                                            #
# This file may be used for bona fide research purposes within the           #
# scientific community so long as proper attribution is given to the journal # 
# article from which it was obtained.                                        #
#                                                                            #
##############################################################################
data_global
_audit_creation_method     'PLATON <TABLE ACC> option'
_journal_date_recd_electronic     2012-03-30
_journal_date_accepted     2012-03-30
_journal_name_full     'Acta Crystallographica, Section E'
_journal_year     2012
_journal_volume     68
_journal_issue      5
_journal_page_first     o1305
_journal_page_last     o1305
_journal_paper_category     QO
_journal_paper_doi     10.1107/S1600536812013864
_journal_coeditor_code     HB6720
_publ_contact_author_name
;
Mehmet Akkurt
;
_publ_contact_author_address
; Department of Physics,
  Faculty of Sciences,
  Erciyes University,
  38039 Kayseri,
  Turkey
;
_publ_contact_author_email     'akkurt@erciyes.edu.tr, gmustafa884@yahoo.com'
_publ_contact_author_fax     '+90-352-4374933'
_publ_contact_author_phone     '+90-352-4374901 extra 33106'
_publ_section_title
;
2-{4-[Acetyl(ethyl)amino]benzenesulfonamido}benzoic acid
;
loop_
    _publ_author_name
    _publ_author_footnote
    _publ_author_address
    'Ghulam Mustafa' .
;
Department of Chemistry,
GC University,
Lahore 54000,
Pakistan
;
    'Islam Ullah Khan' .
;
Department of Chemistry,
GC University,
Lahore 54000,
Pakistan
;
    'Farhan Mehmood Khan' .
;
Department of Chemistry,
GC University,
Lahore 54000,
Pakistan
;
    'Mehmet Akkurt' .
;
Department of Physics,
Faculty of Sciences,
Erciyes University,
38039 Kayseri,
Turkey
;
data_I
_chemical_name_systematic
;
2-{4-[Acetyl(ethyl)amino]benzenesulfonamido}benzoic acid
;
_chemical_name_common     ?
_chemical_formula_moiety     'C17 H18 N2 O5 S'
_chemical_formula_sum     'C17 H18 N2 O5 S'
_chemical_formula_structural     ?
_chemical_formula_iupac     'C17 H18 N2 O5 S'
_chemical_formula_weight     362.40
_chemical_melting_point     ?
_symmetry_cell_setting     orthorhombic
_symmetry_space_group_name_H-M     'P n a 21'
_symmetry_space_group_name_Hall     'P 2c -2n'
loop_
    _symmetry_equiv_pos_site_id
    _symmetry_equiv_pos_as_xyz
    1 x,y,z
    2 -x,-y,1/2+z
    3 1/2-x,1/2+y,1/2+z
    4 1/2+x,1/2-y,z
_cell_length_a     18.0371(7)
_cell_length_b     12.0249(4)
_cell_length_c     7.8430(2)
_cell_angle_alpha     90
_cell_angle_beta     90
_cell_angle_gamma     90
_cell_volume     1701.10(10)
_cell_formula_units_Z     4
_cell_measurement_reflns_used     4557
_cell_measurement_theta_min     2.26
_cell_measurement_theta_max     28.18
_cell_measurement_temperature     296(2)
_cell_special_details
;
;
_exptl_crystal_description     Block
_exptl_crystal_colour     Brown
_exptl_crystal_size_max     0.35
_exptl_crystal_size_mid     0.29
_exptl_crystal_size_min     0.27
_exptl_crystal_size_rad     ?
_exptl_crystal_density_diffrn     1.415
_exptl_crystal_density_meas     ?
_exptl_crystal_density_method     'Not Measured'
_exptl_crystal_F_000     760
_exptl_absorpt_coefficient_mu     0.221
_exptl_absorpt_correction_type     none
_exptl_absorpt_process_details     ?
_exptl_absorpt_correction_T_min     ?
_exptl_absorpt_correction_T_max     ?
_exptl_special_details
;
;
_diffrn_ambient_temperature     296(2)
_diffrn_radiation_type     'MoK\a'
_diffrn_radiation_wavelength     0.71073
_diffrn_radiation_source     'sealed tube'
_diffrn_radiation_monochromator     'graphite'
_diffrn_measurement_device_type     'Bruker APEXII CCD'
_diffrn_measurement_method     '\f and \w scans'
_diffrn_detector_area_resol_mean     ?
_diffrn_reflns_number     9278
_diffrn_reflns_av_R_equivalents     0.0404
_diffrn_reflns_av_sigmaI/netI     0.0329
_diffrn_reflns_theta_min     2.82
_diffrn_reflns_theta_max     28.33
_diffrn_reflns_theta_full     28.33
_diffrn_measured_fraction_theta_max     0.998
_diffrn_measured_fraction_theta_full     0.998
_diffrn_reflns_limit_h_min     -24
_diffrn_reflns_limit_h_max     19
_diffrn_reflns_limit_k_min     -13
_diffrn_reflns_limit_k_max     16
_diffrn_reflns_limit_l_min     -10
_diffrn_reflns_limit_l_max     10
_diffrn_reflns_reduction_process
;
;
_diffrn_standards_number     0
_diffrn_standards_interval_count     ?
_diffrn_standards_decay_%     ?
_refine_special_details
;
Refinement on <i>F</i>^2^ for ALL reflections except those flagged by the user
for potential systematic errors. Weighted <i>R</i>-factors <i>wR</i> and all
goodnesses of fit <i>S</i> are based on <i>F</i>^2^, conventional
<i>R</i>-factors <i>R</i> are based on <i>F</i>, with <i>F</i> set to zero for
negative <i>F</i>^2^. The observed criterion of <i>F</i>^2^ > \s(<i>F</i>^2^)
is used only for calculating -<i>R</i>-factor-obs <i>etc</i>. and is not
relevant to the choice of reflections for refinement. <i>R</i>-factors based
on <i>F</i>^2^ are statistically about twice as large as those based on
<i>F</i>, and <i>R</i>-factors based on ALL data will be even larger.
;
_reflns_number_total     3880
_reflns_number_gt     3327
_reflns_threshold_expression     I>2\s(I)
_refine_ls_structure_factor_coef     Fsqd
_refine_ls_matrix_type     full
_refine_ls_R_factor_all     0.0426
_refine_ls_R_factor_gt     0.0348
_refine_ls_wR_factor_gt     0.0885
_refine_ls_wR_factor_ref     0.0927
_refine_ls_goodness_of_fit_ref     0.991
_refine_ls_restrained_S_all     0.990
_refine_ls_number_reflns     3880
_refine_ls_number_parameters     233
_refine_ls_number_restraints     2
_refine_ls_number_constraints     ?
_refine_ls_hydrogen_treatment     mixed
_refine_ls_weighting_scheme     calc
_refine_ls_weighting_details
                 'calc w=1/[\s^2^(Fo^2^)+(0.0604P)^2^] where P=(Fo^2^+2Fc^2^)/3'
_atom_sites_solution_hydrogens     geom
_atom_sites_solution_primary     direct
_atom_sites_solution_secondary     difmap
_refine_ls_shift/su_max     0.000
_refine_ls_shift/su_mean     0.000
_refine_diff_density_max     0.348
_refine_diff_density_min     -0.177
_refine_ls_extinction_method     'none'
_refine_ls_abs_structure_details     'Flack (1983), 1612 Freidel pairs'
_refine_ls_abs_structure_Flack     0.05(6)
loop_
    _atom_type_symbol
    _atom_type_description
    _atom_type_scat_dispersion_real
    _atom_type_scat_dispersion_imag
    _atom_type_scat_source
    C C 0.0033 0.0016 ' International Tables Vol C Tables 4.2.6.8 and 6.1.1.4'
    H H 0.0000 0.0000 ' International Tables Vol C Tables 4.2.6.8 and 6.1.1.4'
    N N 0.0061 0.0033 ' International Tables Vol C Tables 4.2.6.8 and 6.1.1.4'
    O O 0.0106 0.0060 ' International Tables Vol C Tables 4.2.6.8 and 6.1.1.4'
    S S 0.1246 0.1234 ' International Tables Vol C Tables 4.2.6.8 and 6.1.1.4'
_computing_data_collection     'APEX2 (Bruker, 2007)'
_computing_cell_refinement     'SAINT (Bruker, 2007)'
_computing_data_reduction     'SAINT (Bruker, 2007)'
_computing_structure_solution     'SHELXS97 (Sheldrick, 2008)'
_computing_structure_refinement     'SHELXL97 (Sheldrick, 2008)'
_computing_molecular_graphics
                  'ORTEP-3 for Windows (Farrugia, 1997) and PLATON (Spek, 2009)'
_computing_publication_material
                                'WinGX (Farrugia, 1999) and PLATON (Spek, 2009)'
loop_
    _atom_site_type_symbol
    _atom_site_label
    _atom_site_fract_x
    _atom_site_fract_y
    _atom_site_fract_z
    _atom_site_U_iso_or_equiv
    _atom_site_thermal_displace_type
    _atom_site_calc_flag
    _atom_site_refinement_flags
    _atom_site_occupancy
    _atom_site_disorder_assembly
    _atom_site_disorder_group
    S S1 0.09768(2) 1.03872(4) 1.00764(6) 0.04030(10)
                                                    Uani d . 1.000 . .
    O O1 0.06408(9) 0.65010(13) 1.42241(19) 0.0555(5) Uani d . 1.000 . .
    O O2 0.12860(8) 0.80244(12) 1.3690(2) 0.0570(5) Uani d . 1.000 . .
    O O3 0.13309(9) 1.10513(13) 1.13429(18) 0.0551(5) Uani d . 1.000 . .
    O O4 0.02644(8) 1.06853(14) 0.9452(2) 0.0568(5) Uani d . 1.000 . .
    O O5 0.36221(10) 1.08713(16) 0.1903(2) 0.0660(6) Uani d . 1.000 . .
    N N1 0.09488(10) 0.91519(15) 1.0928(2) 0.0473(6) Uani d D 1.000 . .
    N N2 0.30964(11) 1.02317(15) 0.4272(3) 0.0544(6) Uani d . 1.000 . .
    C C1 0.08374(10) 0.73379(15) 1.3240(2) 0.0402(5) Uani d . 1.000 . .
    C C2 0.04690(9) 0.73281(15) 1.1545(2) 0.0376(5) Uani d . 1.000 . .
    C C3 0.05278(10) 0.82314(14) 1.0418(2) 0.0371(5) Uani d . 1.000 . .
    C C4 0.01818(12) 0.81716(18) 0.8837(3) 0.0494(6) Uani d . 1.000 . .
    C C5 -0.02159(13) 0.72412(18) 0.8387(3) 0.0569(8) Uani d . 1.000 . .
    C C6 -0.02717(13) 0.63543(19) 0.9473(3) 0.0584(7) Uani d . 1.000 . .
    C C7 0.00674(11) 0.63937(17) 1.1041(3) 0.0486(6) Uani d . 1.000 . .
    C C8 0.15845(10) 1.03090(13) 0.8330(2) 0.0347(5) Uani d . 1.000 . .
    C C9 0.23390(11) 1.02380(17) 0.8644(3) 0.0461(6) Uani d . 1.000 . .
    C C10 0.28288(12) 1.02284(18) 0.7301(3) 0.0497(7) Uani d . 1.000 . .
    C C11 0.25724(11) 1.02912(16) 0.5651(2) 0.0428(6) Uani d . 1.000 . .
    C C12 0.18157(11) 1.03649(16) 0.5338(2) 0.0456(6) Uani d . 1.000 . .
    C C13 0.13254(11) 1.03771(17) 0.6682(2) 0.0428(6) Uani d . 1.000 . .
    C C14 0.32075(12) 1.10446(17) 0.3124(3) 0.0479(6) Uani d . 1.000 . .
    C C15 0.28352(13) 1.21419(17) 0.3350(4) 0.0609(8) Uani d . 1.000 . .
    C C16 0.35281(15) 0.9186(2) 0.4124(4) 0.0765(10) Uani d . 1.000 . .
    C C17 0.3174(2) 0.8394(3) 0.2929(7) 0.1147(17) Uani d . 1.000 . .
    H H1 0.09620 0.63950 1.49470 0.0830 Uiso d R 1.000 . .
    H H1N 0.1178(11) 0.9097(19) 1.187(2) 0.047(6) Uiso d D 1.000 . .
    H H4 0.02200 0.87640 0.80800 0.0590 Uiso c R 1.000 . .
    H H5 -0.04500 0.72140 0.73310 0.0680 Uiso c R 1.000 . .
    H H6 -0.05380 0.57270 0.91500 0.0700 Uiso c R 1.000 . .
    H H7 0.00280 0.57890 1.17760 0.0580 Uiso c R 1.000 . .
    H H9 0.25130 1.01970 0.97580 0.0550 Uiso c R 1.000 . .
    H H10 0.33350 1.01790 0.75080 0.0600 Uiso c R 1.000 . .
    H H12 0.16410 1.04060 0.42240 0.0550 Uiso c R 1.000 . .
    H H13 0.08190 1.04310 0.64770 0.0510 Uiso c R 1.000 . .
    H H15A 0.31060 1.27030 0.27400 0.0910 Uiso c R 1.000 . .
    H H15B 0.28220 1.23280 0.45390 0.0910 Uiso c R 1.000 . .
    H H15C 0.23380 1.21010 0.29150 0.0910 Uiso c R 1.000 . .
    H H16A 0.40250 0.93560 0.37260 0.0920 Uiso c R 1.000 . .
    H H16B 0.35700 0.88430 0.52390 0.0920 Uiso c R 1.000 . .
    H H17A 0.27050 0.81600 0.33830 0.1720 Uiso c R 1.000 . .
    H H17B 0.34890 0.77570 0.27820 0.1720 Uiso c R 1.000 . .
    H H17C 0.30990 0.87500 0.18470 0.1720 Uiso c R 1.000 . .
loop_
    _atom_site_aniso_label
    _atom_site_aniso_U_11
    _atom_site_aniso_U_22
    _atom_site_aniso_U_33
    _atom_site_aniso_U_12
    _atom_site_aniso_U_13
    _atom_site_aniso_U_23
    S1 0.0487(2) 0.0385(2) 0.0338(2) -0.0018(2) 0.0058(2) 0.0024(2)
    O1 0.0657(9) 0.0549(8) 0.0460(8) -0.0130(7) -0.0115(7) 0.0178(7)
    O2 0.0614(9) 0.0576(8) 0.0520(8) -0.0156(7) -0.0192(7) 0.0128(7)
    O3 0.0783(10) 0.0481(8) 0.0388(7) -0.0115(7) 0.0075(7) -0.0068(6)
    O4 0.0479(8) 0.0636(9) 0.0590(9) 0.0107(7) 0.0093(7) 0.0114(8)
    O5 0.0780(12) 0.0699(11) 0.0501(9) -0.0151(8) 0.0208(8) 0.0087(8)
    N1 0.0584(11) 0.0472(9) 0.0363(9) -0.0136(8) -0.0088(8) 0.0139(8)
    N2 0.0615(11) 0.0523(10) 0.0495(10) 0.0049(8) 0.0198(9) 0.0117(9)
    C1 0.0401(9) 0.0410(9) 0.0394(9) 0.0035(7) -0.0001(7) 0.0065(8)
    C2 0.0317(8) 0.0421(9) 0.0390(9) 0.0000(7) 0.0032(7) 0.0026(8)
    C3 0.0350(9) 0.0390(8) 0.0374(10) -0.0010(7) 0.0016(7) 0.0016(7)
    C4 0.0558(12) 0.0521(11) 0.0402(10) -0.0040(9) -0.0063(9) 0.0083(9)
    C5 0.0664(14) 0.0582(13) 0.0462(12) -0.0054(10) -0.0154(10) -0.0039(10)
    C6 0.0641(13) 0.0492(12) 0.0618(13) -0.0110(10) -0.0135(11) -0.0042(10)
    C7 0.0503(11) 0.0422(10) 0.0534(12) -0.0061(8) -0.0039(9) 0.0050(9)
    C8 0.0404(10) 0.0322(8) 0.0315(8) -0.0021(6) 0.0018(7) 0.0012(7)
    C9 0.0462(11) 0.0583(12) 0.0339(9) -0.0017(9) -0.0074(8) 0.0039(9)
    C10 0.0383(11) 0.0615(12) 0.0494(12) -0.0003(9) -0.0015(9) 0.0063(10)
    C11 0.0455(11) 0.0425(10) 0.0405(10) -0.0007(7) 0.0081(8) 0.0031(8)
    C12 0.0526(11) 0.0530(11) 0.0312(10) -0.0037(9) -0.0065(8) 0.0027(8)
    C13 0.0378(10) 0.0531(11) 0.0376(10) -0.0022(8) -0.0065(8) 0.0040(8)
    C14 0.0513(11) 0.0468(10) 0.0457(11) -0.0119(8) 0.0002(9) 0.0054(9)
    C15 0.0686(15) 0.0468(11) 0.0673(15) -0.0098(10) -0.0047(12) 0.0065(11)
    C16 0.0816(19) 0.0763(17) 0.0716(17) 0.0207(14) 0.0323(14) 0.0162(15)
    C17 0.117(3) 0.0541(16) 0.173(4) -0.0027(17) 0.033(3) -0.008(2)
_geom_special_details
;
Bond distances, angles <i>etc</i>. have been calculated using the rounded
fractional coordinates. All su's are estimated from the variances of the
(full) variance-covariance matrix. The cell e.s.d.'s are taken into account in
the estimation of distances, angles and torsion angles
;
loop_
    _geom_bond_atom_site_label_1
    _geom_bond_atom_site_label_2
    _geom_bond_site_symmetry_1
    _geom_bond_site_symmetry_2
    _geom_bond_distance
    _geom_bond_publ_flag
    S1 O3 . . 1.4256(16) no
    S1 O4 . . 1.4211(15) no
    S1 N1 . . 1.6295(18) no
    S1 C8 . . 1.7568(17) no
    O1 C1 . . 1.317(2) no
    O2 C1 . . 1.209(2) no
    O5 C14 . . 1.233(3) no
    O1 H1 . . 0.8200 no
    N1 C3 . . 1.401(2) no
    N2 C14 . . 1.344(3) no
    N2 C16 . . 1.484(3) no
    N2 C11 . . 1.438(3) no
    N1 H1N . . 0.849(17) no
    C1 C2 . . 1.486(2) no
    C2 C3 . . 1.404(2) no
    C2 C7 . . 1.394(3) no
    C3 C4 . . 1.390(3) no
    C4 C5 . . 1.375(3) no
    C5 C6 . . 1.369(3) no
    C6 C7 . . 1.374(3) no
    C8 C9 . . 1.386(3) no
    C8 C13 . . 1.377(2) no
    C9 C10 . . 1.375(3) no
    C10 C11 . . 1.376(3) no
    C11 C12 . . 1.390(3) no
    C12 C13 . . 1.376(2) no
    C14 C15 . . 1.491(3) no
    C16 C17 . . 1.481(5) no
    C4 H4 . . 0.9300 no
    C5 H5 . . 0.9300 no
    C6 H6 . . 0.9300 no
    C7 H7 . . 0.9300 no
    C9 H9 . . 0.9300 no
    C10 H10 . . 0.9300 no
    C12 H12 . . 0.9300 no
    C13 H13 . . 0.9300 no
    C15 H15A . . 0.9600 no
    C15 H15B . . 0.9600 no
    C15 H15C . . 0.9600 no
    C16 H16A . . 0.9700 no
    C16 H16B . . 0.9700 no
    C17 H17A . . 0.9600 no
    C17 H17B . . 0.9600 no
    C17 H17C . . 0.9600 no
loop_
    _geom_angle_atom_site_label_1
    _geom_angle_atom_site_label_2
    _geom_angle_atom_site_label_3
    _geom_angle_site_symmetry_1
    _geom_angle_site_symmetry_2
    _geom_angle_site_symmetry_3
    _geom_angle
    _geom_angle_publ_flag
    O3 S1 O4 . . . 120.26(10) no
    O3 S1 N1 . . . 103.82(9) no
    O3 S1 C8 . . . 107.08(9) no
    O4 S1 N1 . . . 110.07(9) no
    O4 S1 C8 . . . 108.00(9) no
    N1 S1 C8 . . . 106.87(8) no
    C1 O1 H1 . . . 109.00 no
    S1 N1 C3 . . . 128.33(13) no
    C11 N2 C16 . . . 116.48(19) no
    C14 N2 C16 . . . 119.1(2) no
    C11 N2 C14 . . . 124.45(18) no
    C3 N1 H1N . . . 116.8(15) no
    S1 N1 H1N . . . 114.4(15) no
    O1 C1 C2 . . . 113.44(16) no
    O1 C1 O2 . . . 122.08(16) no
    O2 C1 C2 . . . 124.47(16) no
    C1 C2 C3 . . . 121.54(15) no
    C1 C2 C7 . . . 119.49(17) no
    C3 C2 C7 . . . 118.96(16) no
    C2 C3 C4 . . . 119.18(16) no
    N1 C3 C2 . . . 118.19(15) no
    N1 C3 C4 . . . 122.62(16) no
    C3 C4 C5 . . . 120.4(2) no
    C4 C5 C6 . . . 120.8(2) no
    C5 C6 C7 . . . 119.8(2) no
    C2 C7 C6 . . . 120.85(19) no
    C9 C8 C13 . . . 120.26(17) no
    S1 C8 C13 . . . 121.13(14) no
    S1 C8 C9 . . . 118.52(14) no
    C8 C9 C10 . . . 119.7(2) no
    C9 C10 C11 . . . 120.3(2) no
    N2 C11 C10 . . . 118.92(19) no
    N2 C11 C12 . . . 121.05(16) no
    C10 C11 C12 . . . 119.98(17) no
    C11 C12 C13 . . . 119.78(15) no
    C8 C13 C12 . . . 120.02(18) no
    O5 C14 N2 . . . 119.2(2) no
    O5 C14 C15 . . . 121.0(2) no
    N2 C14 C15 . . . 119.8(2) no
    N2 C16 C17 . . . 111.6(2) no
    C3 C4 H4 . . . 120.00 no
    C5 C4 H4 . . . 120.00 no
    C4 C5 H5 . . . 120.00 no
    C6 C5 H5 . . . 120.00 no
    C5 C6 H6 . . . 120.00 no
    C7 C6 H6 . . . 120.00 no
    C2 C7 H7 . . . 120.00 no
    C6 C7 H7 . . . 120.00 no
    C8 C9 H9 . . . 120.00 no
    C10 C9 H9 . . . 120.00 no
    C9 C10 H10 . . . 120.00 no
    C11 C10 H10 . . . 120.00 no
    C11 C12 H12 . . . 120.00 no
    C13 C12 H12 . . . 120.00 no
    C8 C13 H13 . . . 120.00 no
    C12 C13 H13 . . . 120.00 no
    C14 C15 H15A . . . 109.00 no
    C14 C15 H15B . . . 109.00 no
    C14 C15 H15C . . . 109.00 no
    H15A C15 H15B . . . 109.00 no
    H15A C15 H15C . . . 109.00 no
    H15B C15 H15C . . . 110.00 no
    N2 C16 H16A . . . 109.00 no
    N2 C16 H16B . . . 109.00 no
    C17 C16 H16A . . . 109.00 no
    C17 C16 H16B . . . 109.00 no
    H16A C16 H16B . . . 108.00 no
    C16 C17 H17A . . . 109.00 no
    C16 C17 H17B . . . 109.00 no
    C16 C17 H17C . . . 109.00 no
    H17A C17 H17B . . . 109.00 no
    H17A C17 H17C . . . 110.00 no
    H17B C17 H17C . . . 109.00 no
loop_
    _geom_torsion_atom_site_label_1
    _geom_torsion_atom_site_label_2
    _geom_torsion_atom_site_label_3
    _geom_torsion_atom_site_label_4
    _geom_torsion_site_symmetry_1
    _geom_torsion_site_symmetry_2
    _geom_torsion_site_symmetry_3
    _geom_torsion_site_symmetry_4
    _geom_torsion
    _geom_torsion_publ_flag
    O3 S1 N1 C3 . . . . 165.17(17) no
    O4 S1 N1 C3 . . . . 35.20(19) no
    C8 S1 N1 C3 . . . . -81.84(18) no
    N1 S1 C8 C13 . . . . 109.88(16) no
    N1 S1 C8 C9 . . . . -73.62(16) no
    O3 S1 C8 C9 . . . . 37.13(17) no
    O4 S1 C8 C9 . . . . 167.99(15) no
    O3 S1 C8 C13 . . . . -139.37(15) no
    O4 S1 C8 C13 . . . . -8.52(18) no
    S1 N1 C3 C2 . . . . -166.53(14) no
    S1 N1 C3 C4 . . . . 14.8(3) no
    C14 N2 C11 C12 . . . . 64.0(3) no
    C16 N2 C14 C15 . . . . -174.0(2) no
    C16 N2 C11 C10 . . . . 62.2(3) no
    C11 N2 C14 C15 . . . . 7.0(3) no
    C14 N2 C16 C17 . . . . -85.0(3) no
    C11 N2 C16 C17 . . . . 94.2(3) no
    C11 N2 C14 O5 . . . . -173.6(2) no
    C14 N2 C11 C10 . . . . -118.7(2) no
    C16 N2 C14 O5 . . . . 5.5(3) no
    C16 N2 C11 C12 . . . . -115.1(2) no
    O2 C1 C2 C7 . . . . 168.24(18) no
    O1 C1 C2 C3 . . . . 170.93(16) no
    O2 C1 C2 C3 . . . . -10.4(3) no
    O1 C1 C2 C7 . . . . -10.4(2) no
    C1 C2 C7 C6 . . . . -179.19(19) no
    C7 C2 C3 C4 . . . . 0.3(3) no
    C7 C2 C3 N1 . . . . -178.43(17) no
    C1 C2 C3 C4 . . . . 178.99(17) no
    C3 C2 C7 C6 . . . . -0.5(3) no
    C1 C2 C3 N1 . . . . 0.3(2) no
    C2 C3 C4 C5 . . . . 0.3(3) no
    N1 C3 C4 C5 . . . . 178.98(19) no
    C3 C4 C5 C6 . . . . -0.8(3) no
    C4 C5 C6 C7 . . . . 0.6(4) no
    C5 C6 C7 C2 . . . . 0.0(3) no
    S1 C8 C9 C10 . . . . -176.96(16) no
    C9 C8 C13 C12 . . . . 0.6(3) no
    C13 C8 C9 C10 . . . . -0.4(3) no
    S1 C8 C13 C12 . . . . 177.02(15) no
    C8 C9 C10 C11 . . . . 0.1(3) no
    C9 C10 C11 C12 . . . . 0.0(3) no
    C9 C10 C11 N2 . . . . -177.39(19) no
    C10 C11 C12 C13 . . . . 0.1(3) no
    N2 C11 C12 C13 . . . . 177.48(18) no
    C11 C12 C13 C8 . . . . -0.4(3) no
loop_
    _geom_hbond_atom_site_label_D
    _geom_hbond_atom_site_label_H
    _geom_hbond_atom_site_label_A
    _geom_hbond_site_symmetry_A
    _geom_hbond_distance_DH
    _geom_hbond_distance_HA
    _geom_hbond_distance_DA
    _geom_hbond_angle_DHA
    _geom_hbond_publ_flag
    O1 H1 O5 3_546 0.82 1.82 2.599(2) 158 yes
    N1 H1N O2 . 0.849(17) 1.934(19) 2.627(2) 138(2) yes
    C12 H12 O3 1_554 0.93 2.45 3.356(2) 164 yes
    C15 H15C O3 1_554 0.96 2.53 3.400(3) 150 yes
    C17 H17A O2 1_554 0.96 2.58 3.486(4) 158 yes
_iucr_refine_instructions_details
;
TITL PC-1-A            R = 0.04
CELL  0.71073  18.0371  12.0249   7.8430   90.000   90.000   90.000
ZERR     4.00   0.0007   0.0004   0.0002    0.000    0.000    0.000
LATT  -1
SYMM  - X, - Y, 1/2 + Z
SYMM  1/2 - X, 1/2 + Y, 1/2 + Z
SYMM  1/2 + X, 1/2 - Y,   Z
SFAC  C    H    N    O    S
UNIT  68   72   8    20   4
MERG   2
OMIT     2   0   0
OMIT     1   1   0
OMIT     0   1  -1
OMIT     1   2   2
TWIN
DFIX     0.860   0.020 N1 H1N
FMAP   2
PLAN    5
ACTA
BOND   $H
CONF
L.S.  13
TEMP    23.00
WGHT    0.060400
BASF   0.05414
FVAR       0.39478
C1    1    0.083738    0.733794    1.324006    11.00000    0.04010    0.04103 =
         0.03940    0.00647   -0.00008    0.00349
C2    1    0.046904    0.732806    1.154516    11.00000    0.03171    0.04208 =
         0.03896    0.00259    0.00320    0.00001
C3    1    0.052780    0.823136    1.041832    11.00000    0.03499    0.03903 =
         0.03740    0.00158    0.00162   -0.00095
C4    1    0.018183    0.817159    0.883711    11.00000    0.05578    0.05211 =
         0.04018    0.00831   -0.00628   -0.00395
AFIX  43
H4    2    0.021953    0.876406    0.807988    11.00000   -1.20000
AFIX   0
C5    1   -0.021586    0.724117    0.838651    11.00000    0.06638    0.05825 =
         0.04622   -0.00395   -0.01544   -0.00545
AFIX  43
H5    2   -0.044980    0.721427    0.733062    11.00000   -1.20000
AFIX   0
C6    1   -0.027165    0.635429    0.947270    11.00000    0.06405    0.04925 =
         0.06183   -0.00423   -0.01352   -0.01099
AFIX  43
H6    2   -0.053828    0.572658    0.915045    11.00000   -1.20000
AFIX   0
C7    1    0.006745    0.639375    1.104133    11.00000    0.05032    0.04219 =
         0.05343    0.00502   -0.00390   -0.00609
AFIX  43
H7    2    0.002842    0.578937    1.177573    11.00000   -1.20000
AFIX   0
C8    1    0.158446    1.030902    0.833040    11.00000    0.04036    0.03220 =
         0.03147    0.00119    0.00175   -0.00206
C9    1    0.233895    1.023804    0.864415    11.00000    0.04617    0.05833 =
         0.03392    0.00393   -0.00744   -0.00172
AFIX  43
H9    2    0.251330    1.019709    0.975831    11.00000   -1.20000
AFIX   0
C10   1    0.282885    1.022840    0.730065    11.00000    0.03834    0.06152 =
         0.04945    0.00632   -0.00147   -0.00034
AFIX  43
H10   2    0.333546    1.017923    0.750783    11.00000   -1.20000
AFIX   0
C11   1    0.257238    1.029122    0.565060    11.00000    0.04554    0.04249 =
         0.04052    0.00305    0.00806   -0.00066
C12   1    0.181572    1.036493    0.533788    11.00000    0.05260    0.05303 =
         0.03124    0.00268   -0.00654   -0.00366
AFIX  43
H12   2    0.164121    1.040593    0.422387    11.00000   -1.20000
AFIX   0
C13   1    0.132535    1.037706    0.668231    11.00000    0.03777    0.05308 =
         0.03762    0.00403   -0.00652   -0.00215
AFIX  43
H13   2    0.081878    1.043124    0.647749    11.00000   -1.20000
AFIX   0
C14   1    0.320754    1.104464    0.312410    11.00000    0.05131    0.04676 =
         0.04568    0.00545    0.00023   -0.01187
C15   1    0.283521    1.214190    0.334962    11.00000    0.06855    0.04679 =
         0.06731    0.00648   -0.00468   -0.00982
AFIX 137
H15A  2    0.310583    1.270257    0.273975    11.00000   -1.50000
H15B  2    0.282166    1.232826    0.453942    11.00000   -1.50000
H15C  2    0.233840    1.210134    0.291490    11.00000   -1.50000
AFIX   0
C16   1    0.352812    0.918579    0.412378    11.00000    0.08164    0.07630 =
         0.07158    0.01622    0.03232    0.02075
AFIX  23
H16A  2    0.402454    0.935620    0.372636    11.00000   -1.20000
H16B  2    0.356967    0.884285    0.523913    11.00000   -1.20000
AFIX   0
C17   1    0.317412    0.839351    0.292881    11.00000    0.11656    0.05407 =
         0.17294   -0.00839    0.03272   -0.00273
AFIX 137
H17A  2    0.270509    0.815983    0.338309    11.00000   -1.50000
H17B  2    0.348932    0.775743    0.278152    11.00000   -1.50000
H17C  2    0.309850    0.874974    0.184729    11.00000   -1.50000
AFIX   0
N1    3    0.094882    0.915186    1.092796    11.00000    0.05838    0.04718 =
         0.03631    0.01387   -0.00878   -0.01363
N2    3    0.309638    1.023172    0.427151    11.00000    0.06150    0.05229 =
         0.04947    0.01171    0.01977    0.00485
O1    4    0.064076    0.650102    1.422413    11.00000    0.06571    0.05492 =
         0.04601    0.01784   -0.01153   -0.01303
AFIX   3
H1    2    0.096156    0.639497    1.494715    11.00000   -1.50000
AFIX   0
O2    4    0.128603    0.802439    1.369007    11.00000    0.06141    0.05760 =
         0.05197    0.01277   -0.01919   -0.01558
O3    4    0.133087    1.105133    1.134289    11.00000    0.07830    0.04812 =
         0.03884   -0.00679    0.00748   -0.01149
O4    4    0.026444    1.068534    0.945249    11.00000    0.04793    0.06360 =
         0.05904    0.01141    0.00926    0.01075
O5    4    0.362215    1.087125    0.190341    11.00000    0.07803    0.06988 =
         0.05008    0.00866    0.02081   -0.01506
S1    5    0.097681    1.038724    1.007644    11.00000    0.04872    0.03846 =
         0.03381    0.00244    0.00575   -0.00184
H1N   2    0.117776    0.909706    1.187246    11.00000    0.04668
HKLF    4
REM  PC-1-A            R = 0.04
REM R1 =  0.0348 for   3327 Fo > 4sig(Fo)  and  0.0426 for all   3880 data
REM    233 parameters refined using      2 restraints
END
WGHT      0.0606      0.0000
REM Highest difference peak  0.348,  deepest hole -0.177,  1-sigma level  0.045
Q1    1   0.3071  0.9072  0.3399  11.00000  0.05    0.35
Q2    1   0.3712  0.8477  0.4374  11.00000  0.05    0.24
Q3    1   0.2716  1.0159  0.3761  11.00000  0.05    0.22
Q4    1   0.1127  1.1061  1.0594  11.00000  0.05    0.21
Q5    1   0.1325  1.0361  0.9091  11.00000  0.05    0.21
;
