# Supplementary material for: 2-{4-[Acet­yl(eth­yl)amino]­benzene­sulfonamido}­benzoic acid
Source: Acta Crystallogr Sect E Struct Rep Online. 2012 Apr 4;68(Pt 5):o1305. doi: 10.1107/S1600536812013864 (PMC3344450; doi:10.1107/S1600536812013864)
Supplement: Supplementary file 2 [file e-68-o1305-Isup2.hkl]

# 
# h,k,l, Fc-squared, Fo-squared, sigma(Fo-squared) and status flag 
# 
data_I
_shelx_title ' PC-1-A            R = 0.04' 
_shelx_refln_list_code          4 
_shelx_F_calc_maximum      127.91 
_exptl_crystal_F_000       760.00 
_reflns_d_resolution_high  0.7490 
 
loop_ 
 _symmetry_equiv_pos_as_xyz 
 'x, y, z' 
 '-x, -y, z+1/2' 
 '-x+1/2, y+1/2, z+1/2' 
 'x+1/2, -y+1/2, z' 
 
_cell_length_a    18.0371 
_cell_length_b    12.0249 
_cell_length_c     7.8430 
_cell_angle_alpha  90.000 
_cell_angle_beta   90.000 
_cell_angle_gamma  90.000 
 
_shelx_F_squared_multiplier     1.000 
 
loop_ 
 _refln_index_h 
 _refln_index_k 
 _refln_index_l 
 _refln_F_squared_calc 
 _refln_F_squared_meas 
 _refln_F_squared_sigma 
 _refln_observed_status 
   8   0  -9      125.90      150.78      7.89 o 
  10   0  -9       32.85       31.44      5.13 o 
  12   0  -9       48.23       52.16      6.42 o 
   6   1  -9       18.97       20.02      3.79 o 
   7   1  -9      199.45      247.79      8.34 o 
   8   1  -9        2.70        1.92      3.14 o 
   9   1  -9       48.75       47.46      4.05 o 
  10   1  -9       11.30       13.66      2.96 o 
  11   1  -9        7.02        6.90      2.87 o 
  12   1  -9       29.00       34.01      3.98 o 
   8   2  -9      133.38      147.70      6.54 o 
   9   2  -9       29.73       41.51      5.00 o 
  10   2  -9        2.63        8.18      2.73 o 
  11   2  -9        7.09        9.39      2.82 o 
  11   3  -9        8.79        9.69      4.75 o 
   8   0  -8      141.35      148.28      7.38 o 
  10   0  -8      165.51      166.69      8.41 o 
  12   0  -8       23.84       24.57      4.88 o 
  14   0  -8        8.70        8.85      4.43 o 
   7   1  -8       35.83       24.96      3.85 o 
   8   1  -8      118.36      126.08      6.61 o 
   9   1  -8      112.48      121.84      6.93 o 
  10   1  -8       57.77       70.87      7.31 o 
  11   1  -8       31.02       34.50      4.30 o 
  12   1  -8       11.72       14.72      3.15 o 
  13   1  -8       20.75       25.41      3.71 o 
  14   1  -8        9.11       11.83      3.29 o 
  15   1  -8       19.79       30.69      4.24 o 
   5   2  -8        6.93        6.22      2.57 o 
   6   2  -8      335.01      319.21      7.70 o 
   7   2  -8       90.73       86.36      5.26 o 
   8   2  -8       23.63       26.56      3.72 o 
   9   2  -8       27.19       27.20      3.98 o 
  10   2  -8      166.99      183.25      7.64 o 
  11   2  -8        9.71       10.44      2.80 o 
  12   2  -8       22.47       20.36      3.37 o 
  13   2  -8        4.05        4.06      2.79 o 
  14   2  -8        0.30        0.95      2.87 o 
  15   2  -8        1.87        3.48      3.15 o 
   6   3  -8       63.36       73.08      3.91 o 
   7   3  -8       96.43      105.68      4.81 o 
   8   3  -8       24.46       23.61      3.27 o 
   9   3  -8       30.97       27.65      3.66 o 
  10   3  -8       10.51       13.28      3.40 o 
  11   3  -8       44.46       50.54      4.09 o 
  12   3  -8       28.37       24.24      3.47 o 
  13   3  -8        4.70        7.48      2.96 o 
  14   3  -8        1.36       -1.15      2.74 o 
   8   4  -8        4.09        9.95      2.44 o 
   9   4  -8       84.62       95.67      5.13 o 
  10   4  -8       34.59       34.90      4.04 o 
  11   4  -8       39.33       44.27      5.13 o 
  12   4  -8       10.65       16.01      3.14 o 
  13   4  -8       10.51       11.55      3.16 o 
  14   4  -8       35.91       42.99      4.48 o 
  12   5  -8       51.27       70.90      5.90 o 
  13   5  -8        0.08       -1.36      4.20 o 
   8   0  -7      115.95      107.60      6.22 o 
  10   0  -7        8.28        2.18      3.08 o 
  12   0  -7        5.28        3.59      3.34 o 
  14   0  -7       42.64       53.90      6.67 o 
  16   0  -7       40.75       42.28      6.42 o 
   0   1  -7       14.67       12.38      2.76 o 
   1   1  -7      528.61      535.11      9.11 o 
   2   1  -7       89.18       83.09      4.62 o 
   7   1  -7      213.00      197.68      6.99 o 
   8   1  -7       90.53       90.92      5.84 o 
   9   1  -7       64.46       61.21      5.33 o 
  10   1  -7       74.61       75.02      5.00 o 
  11   1  -7        6.33        8.82      2.56 o 
  12   1  -7       16.19       15.07      2.94 o 
  13   1  -7      115.19      115.12      5.60 o 
  14   1  -7        1.12        0.30      3.11 o 
  15   1  -7        1.45       -2.22      2.51 o 
  16   1  -7        0.78        0.48      2.99 o 
  17   1  -7       35.09       33.65      4.45 o 
   1   2  -7      492.31      521.75      5.83 o 
   2   2  -7      308.63      303.29      6.10 o 
   3   2  -7      114.71      116.52      4.30 o 
   5   2  -7      615.11      607.36      9.24 o 
   6   2  -7      344.16      354.05      7.83 o 
   7   2  -7      100.27       96.88      5.20 o 
   8   2  -7      239.19      246.06      7.57 o 
   9   2  -7       51.32       53.25      4.88 o 
  10   2  -7       12.23       11.93      3.34 o 
  11   2  -7       25.10       18.96      3.01 o 
  12   2  -7       24.83       21.33      3.22 o 
  13   2  -7        3.39        3.03      2.62 o 
  14   2  -7       66.56       64.90      5.01 o 
  15   2  -7       10.41       10.16      3.31 o 
  16   2  -7       12.14       15.67      3.68 o 
  17   2  -7        1.32        5.43      3.32 o 
   0   3  -7      632.77      669.21      7.57 o 
   1   3  -7      504.20      503.80      7.51 o 
   4   3  -7       40.70       41.61      1.86 o 
   5   3  -7       81.15       81.10      3.66 o 
   6   3  -7      156.55      155.40      5.07 o 
   7   3  -7      256.48      264.54      6.74 o 
   8   3  -7       18.51       15.72      2.95 o 
   9   3  -7       41.53       36.25      4.30 o 
  10   3  -7       58.43       62.75      5.20 o 
  11   3  -7       34.72       35.93      4.49 o 
  12   3  -7       54.13       47.75      4.17 o 
  13   3  -7       13.22       12.16      3.07 o 
  14   3  -7       61.87       67.46      5.15 o 
  15   3  -7        1.69        2.74      3.08 o 
  16   3  -7       48.88       49.34      4.91 o 
  17   3  -7       34.89       36.51      4.73 o 
   1   4  -7       21.95       18.29      1.99 o 
   6   4  -7        6.90        8.34      1.86 o 
   7   4  -7       75.70       85.53      4.11 o 
   8   4  -7       87.44       89.06      4.62 o 
   9   4  -7      146.05      155.59      6.03 o 
  10   4  -7       17.88       13.35      3.34 o 
  11   4  -7      104.09      104.84      6.22 o 
  12   4  -7       35.55       36.19      3.80 o 
  13   4  -7        6.25       10.10      3.07 o 
  14   4  -7       43.80       45.96      4.50 o 
  15   4  -7       61.82       78.25      5.62 o 
  16   4  -7       48.75       53.54      5.15 o 
   7   5  -7       22.78       22.52      2.44 o 
   8   5  -7       12.99       12.77      2.50 o 
   9   5  -7       18.76       23.55      3.27 o 
  10   5  -7       89.19       96.44      5.58 o 
  11   5  -7       32.97       39.52      4.75 o 
  12   5  -7      121.99      140.13      7.25 o 
  13   5  -7      114.10      135.10     10.91 o 
  14   5  -7       10.40        9.80      4.30 o 
  15   5  -7       10.04        7.85      3.44 o 
  16   5  -7       22.95       20.14      4.05 o 
   8   6  -7        5.03        4.36      2.18 o 
   9   6  -7       48.28       53.32      4.17 o 
  10   6  -7       14.89       12.00      3.02 o 
  11   6  -7       49.99       51.27      5.00 o 
  12   6  -7       11.10       12.83      3.66 o 
  13   6  -7        0.91        0.77      3.40 o 
  14   6  -7       44.18       50.26      4.81 o 
  15   6  -7       71.92       79.37      7.09 o 
   8   7  -7       14.11       13.41      2.50 o 
   9   7  -7        4.54        3.40      2.37 o 
  10   7  -7       55.92       55.89      4.75 o 
  11   7  -7        5.53       10.20      3.34 o 
  12   7  -7       17.14       13.22      3.79 o 
  13   7  -7        6.61        7.51      3.66 o 
  14   7  -7       26.98       32.07      4.20 o 
  10   8  -7       16.20       17.07      3.34 o 
  11   8  -7       91.79       99.58      6.16 o 
  12   8  -7       17.35       20.92      4.17 o 
  13   8  -7       11.41        3.59      3.59 o 
   0   0  -6      894.90      958.20     12.25 o 
   2   0  -6      234.01      245.07      4.82 o 
   4   0  -6      981.16      948.03     39.75 o 
   6   0  -6      162.04      174.40      7.54 o 
   8   0  -6      117.65      120.56      6.35 o 
  10   0  -6        5.89        7.51      3.34 o 
  12   0  -6       14.59       13.79      4.11 o 
  14   0  -6       28.28       26.05      5.00 o 
  16   0  -6       93.03      100.99      8.34 o 
  18   0  -6       24.03       13.22      5.65 o 
   1   1  -6      604.50      621.05      4.96 o 
   2   1  -6      100.27      108.46      2.54 o 
   3   1  -6      402.44      390.19      4.20 o 
   4   1  -6       65.37       65.54      2.31 o 
   5   1  -6      153.67      153.56      5.19 o 
   6   1  -6       45.06       43.85      2.79 o 
   7   1  -6       74.18       76.55      4.81 o 
   8   1  -6       89.63       85.91      5.13 o 
   9   1  -6       83.61       66.73      5.13 o 
  10   1  -6      192.55      173.51      5.74 o 
  11   1  -6      111.52      119.28      5.03 o 
  12   1  -6       45.40       38.72      3.72 o 
  13   1  -6       34.43       28.06      3.51 o 
  14   1  -6       29.34       23.91      3.56 o 
  15   1  -6       33.20       37.00      4.13 o 
  16   1  -6       12.29       10.81      3.43 o 
  17   1  -6       71.68       70.22      6.19 o 
  18   1  -6       11.96       11.39      3.74 o 
  19   1  -6        3.14        2.79      3.42 o 
   0   2  -6       65.78       74.02      4.62 o 
   1   2  -6      321.99      338.45      3.57 o 
   2   2  -6      251.30      255.09      5.03 o 
   3   2  -6      286.03      283.84      7.71 o 
   4   2  -6      731.57      694.13     17.68 o 
   5   2  -6      231.68      216.10      3.22 o 
   6   2  -6      141.44      142.97      4.20 o 
   7   2  -6      209.78      210.00      6.48 o 
   8   2  -6       66.28       59.74      4.62 o 
   9   2  -6       59.66       61.66      4.94 o 
  10   2  -6       36.39       45.62      4.94 o 
  11   2  -6        6.67        5.96      2.42 o 
  12   2  -6       81.58       73.65      4.60 o 
  13   2  -6       47.34       45.02      4.08 o 
  14   2  -6       21.95       22.61      3.52 o 
  15   2  -6       10.63       10.61      3.24 o 
  16   2  -6        6.89        8.73      3.26 o 
  17   2  -6       24.42       27.15      4.28 o 
  18   2  -6       13.42       13.76      3.74 o 
  19   2  -6       31.50       35.12      7.51 o 
   1   3  -6      447.01      466.17      5.75 o 
   2   3  -6      709.61      750.91     10.26 o 
   3   3  -6      735.08      764.52      8.81 o 
   4   3  -6      248.95      244.42      4.13 o 
   5   3  -6       46.09       47.07      2.30 o 
   6   3  -6       16.54       16.23      2.37 o 
   7   3  -6       51.62       47.87      3.91 o 
   8   3  -6      615.87      631.74     10.59 o 
   9   3  -6      127.24      131.15      5.97 o 
  10   3  -6      138.71      136.22      6.48 o 
  11   3  -6       78.79       89.76      6.10 o 
  12   3  -6       31.38       33.62      3.58 o 
  13   3  -6        0.90       -2.30      2.30 o 
  14   3  -6       19.86       14.08      3.24 o 
  15   3  -6      114.04      125.19      6.09 o 
  16   3  -6       38.62       36.95      4.49 o 
  17   3  -6       10.12        3.56      3.31 o 
  18   3  -6       45.69       43.66      5.12 o 
  19   3  -6        6.12        7.69      3.84 o 
   0   4  -6     1353.45     1396.56     20.47 o 
   1   4  -6      527.59      526.92      6.28 o 
   2   4  -6      547.50      582.56      7.31 o 
   3   4  -6      938.47      947.65     10.65 o 
   4   4  -6      102.89      110.62      5.26 o 
   5   4  -6      256.26      248.22      3.88 o 
   6   4  -6      153.13      157.26      4.62 o 
   7   4  -6      234.66      256.97      6.29 o 
   8   4  -6       60.25       64.10      4.43 o 
   9   4  -6        9.04        8.41      2.76 o 
  10   4  -6       29.32       31.76      3.91 o 
  11   4  -6       11.63       12.13      3.34 o 
  12   4  -6       33.36       31.03      3.53 o 
  13   4  -6       39.44       40.81      4.88 o 
  14   4  -6       10.48        4.35      3.79 o 
  15   4  -6       24.93       24.05      3.83 o 
  16   4  -6       38.90       41.93      4.73 o 
  17   4  -6        7.67        9.75      3.59 o 
  18   4  -6        0.23       -1.91      3.17 o 
   6   5  -6      115.67      111.96      3.98 o 
   7   5  -6       52.05       58.97      3.85 o 
   8   5  -6      183.96      185.69      6.16 o 
   9   5  -6        4.75        3.21      2.50 o 
  10   5  -6       13.08       12.45      3.08 o 
  11   5  -6       76.43       78.15      5.65 o 
  12   5  -6      154.62      179.91      8.02 o 
  13   5  -6        4.99        7.65      2.87 o 
  14   5  -6       64.02       62.18      5.04 o 
  15   5  -6       28.67       30.89      4.19 o 
  16   5  -6       40.68       42.52      4.84 o 
  17   5  -6        2.35       -1.00      3.25 o 
  18   5  -6       18.33       14.77      4.07 o 
   5   6  -6       19.70       18.35      1.99 o 
   6   6  -6       14.85       18.09      2.31 o 
   7   6  -6      288.25      268.71      6.42 o 
   8   6  -6       28.32       27.40      3.27 o 
   9   6  -6      117.97      115.56      5.65 o 
  10   6  -6        8.76        8.85      2.95 o 
  11   6  -6        3.76        5.84      3.02 o 
  12   6  -6       10.93       11.68      3.59 o 
  13   6  -6       24.79       25.28      4.62 o 
  14   6  -6       14.59       14.83      3.41 o 
  15   6  -6       16.09       12.03      3.48 o 
  16   6  -6       13.92       18.99      4.01 o 
  17   6  -6       38.39       49.48      5.77 o 
   4   7  -6       26.00       19.51      2.44 o 
   5   7  -6       74.91       75.07      3.59 o 
   6   7  -6       69.83       66.60      3.85 o 
   7   7  -6       46.15       48.57      3.85 o 
   8   7  -6       97.45       92.46      4.94 o 
   9   7  -6        2.21        3.14      2.63 o 
  10   7  -6       16.57       17.84      3.46 o 
  11   7  -6        1.45        1.35      2.82 o 
  12   7  -6        9.69        8.47      3.53 o 
  13   7  -6        4.47        4.62      3.53 o 
  14   7  -6       34.48       43.65      4.56 o 
  15   7  -6        3.57        1.98      3.20 o 
  16   7  -6       10.88       10.51      4.30 o 
   4   8  -6       25.93       27.59      3.08 o 
   5   8  -6       49.20       46.00      3.59 o 
   6   8  -6       16.90       19.89      2.82 o 
   7   8  -6       59.26       55.37      4.23 o 
   8   8  -6       14.76       13.47      3.02 o 
   9   8  -6        5.52        0.26      2.57 o 
  10   8  -6       17.24       18.16      3.66 o 
  11   8  -6       32.48       37.47      4.68 o 
  12   8  -6        7.00       10.39      3.72 o 
  13   8  -6       88.07      101.50      7.25 o 
  14   8  -6        5.61        5.72      3.15 o 
  15   8  -6        7.38        1.62      3.27 o 
   4   9  -6       24.80       19.44      2.95 o 
   5   9  -6       48.76       43.05      3.91 o 
   6   9  -6        7.84        8.41      2.69 o 
   7   9  -6       45.79       44.34      4.43 o 
   8   9  -6       13.90       12.58      3.21 o 
   9   9  -6        0.88        1.03      2.63 o 
  10   9  -6       19.44       17.45      3.79 o 
  11   9  -6       18.70       19.95      4.23 o 
  13   9  -6        1.23        0.90      3.53 o 
  14   9  -6       16.08       24.32      4.94 o 
   5  10  -6       58.83       60.89      4.88 o 
   6  10  -6       69.79       63.14      5.13 o 
   7  10  -6       12.30       12.25      3.40 o 
   8  10  -6        3.85        1.28      2.95 o 
   9  10  -6       27.70       29.51      4.49 o 
  10  10  -6       45.13       45.17      5.45 o 
  11  10  -6        1.54        3.40      3.40 o 
  12  10  -6        7.97       10.65      4.11 o 
   5  11  -6       63.11       62.62      5.39 o 
   6  11  -6       24.84       23.68      4.04 o 
   7  11  -6        2.37        4.17      3.21 o 
   8  11  -6        3.24        1.35      3.21 o 
   9  11  -6       33.73       35.74      5.00 o 
  10  11  -6        8.08       11.55      4.04 o 
   6  12  -6       22.47       23.10      4.43 o 
   7  12  -6        3.09        3.85      3.53 o 
   8  12  -6        0.65        0.83      3.34 o 
   2   0  -5       48.65       44.76      2.26 o 
   4   0  -5      197.48      173.82      6.80 o 
   6   0  -5       75.56       85.14      5.33 o 
   8   0  -5      609.14      649.39     30.51 o 
  10   0  -5      250.13      248.69      8.85 o 
  12   0  -5      265.20      254.60      9.69 o 
  14   0  -5       86.51       71.86      6.80 o 
  16   0  -5      233.64      242.60     11.36 o 
  18   0  -5      124.96      152.71     10.33 o 
  20   0  -5       59.65       82.32      9.18 o 
   0   1  -5      132.51      148.15      3.25 o 
   1   1  -5      138.91      143.61      2.30 o 
   2   1  -5      127.43      118.15      2.21 o 
   3   1  -5      385.08      368.83      8.02 o 
   4   1  -5      154.86      164.23      8.40 o 
   5   1  -5      160.83      154.12      9.71 o 
   6   1  -5       27.60       32.59      2.70 o 
   7   1  -5      405.26      418.71      5.66 o 
   8   1  -5       52.08       52.10      2.92 o 
   9   1  -5       64.60       63.73      3.56 o 
  10   1  -5      145.86      137.02      8.31 o 
  11   1  -5       11.27       10.23      2.56 o 
  12   1  -5      127.77      129.88      5.47 o 
  13   1  -5       95.75      104.85      5.22 o 
  14   1  -5        2.85        6.16      2.81 o 
  15   1  -5       11.85        9.41      3.01 o 
  16   1  -5       45.31       41.66      4.41 o 
  17   1  -5       61.56       64.08      5.35 o 
  18   1  -5       13.96        7.77      3.63 o 
  19   1  -5       81.49       79.07      7.54 o 
  20   1  -5        9.05        7.80      3.88 o 
  21   1  -5       32.06       30.40      4.99 o 
   1   2  -5      198.34      232.39      2.56 o 
   2   2  -5      314.93      340.58      7.00 o 
   3   2  -5      340.36      336.41     11.24 o 
   4   2  -5      423.15      398.45     10.48 o 
   5   2  -5      174.12      178.57      5.59 o 
   6   2  -5      229.88      227.51      5.99 o 
   7   2  -5      435.66      450.01      6.99 o 
   8   2  -5      218.16      239.23      5.41 o 
   9   2  -5       33.57       28.56      2.76 o 
  10   2  -5      175.83      184.24      5.60 o 
  11   2  -5      226.62      209.23      6.14 o 
  12   2  -5      282.55      292.52      7.45 o 
  13   2  -5       73.18       69.37      4.79 o 
  14   2  -5      342.85      334.02     21.65 o 
  15   2  -5      129.55      117.04      5.92 o 
  16   2  -5        6.20        8.11      3.16 o 
  17   2  -5       27.94       28.20      4.17 o 
  18   2  -5       95.32      111.65      6.66 o 
  19   2  -5       17.76       23.65      4.53 o 
  20   2  -5       10.86       11.52      4.10 o 
   0   3  -5      644.01      630.42      7.67 o 
   1   3  -5      446.26      452.40      6.11 o 
   2   3  -5       73.94       72.52      2.02 o 
   3   3  -5      334.07      334.36      4.65 o 
   4   3  -5      211.26      223.74      4.89 o 
   5   3  -5      383.40      390.17      6.83 o 
   6   3  -5      240.39      235.19      4.60 o 
   7   3  -5       82.60       73.93      3.43 o 
   8   3  -5      111.56      103.94      3.40 o 
   9   3  -5      174.65      180.46      5.13 o 
  10   3  -5      254.42      238.36      8.02 o 
  11   3  -5        0.26       -0.42      2.23 o 
  12   3  -5       20.81       20.13      3.10 o 
  13   3  -5      164.49      176.20      6.39 o 
  14   3  -5       20.41       21.48      3.54 o 
  15   3  -5        2.68        2.76      2.77 o 
  16   3  -5       50.94       44.28      4.60 o 
  17   3  -5       13.72       13.78      3.64 o 
  18   3  -5       13.84       11.23      5.45 o 
  19   3  -5       22.57       22.60      4.31 o 
  20   3  -5       54.99       49.14      5.52 o 
   1   4  -5      230.92      228.95      3.93 o 
   2   4  -5      162.45      149.70      4.44 o 
   3   4  -5       96.38       92.98      3.39 o 
   4   4  -5      313.18      297.45      3.50 o 
   5   4  -5      732.04      721.87     11.97 o 
   6   4  -5      664.44      690.52      7.15 o 
   7   4  -5       94.40       96.17      3.65 o 
   8   4  -5      146.35      155.12      4.59 o 
   9   4  -5       36.23       37.02      4.36 o 
  10   4  -5      245.78      242.15      8.15 o 
  11   4  -5      344.21      346.09      9.88 o 
  12   4  -5      119.83      129.56      5.56 o 
  13   4  -5       43.04       47.02      4.22 o 
  14   4  -5       55.36       52.91      4.63 o 
  15   4  -5      166.76      170.47      7.64 o 
  16   4  -5        0.65        0.26      2.99 o 
  17   4  -5       28.50       32.37      5.49 o 
  18   4  -5       89.03      116.10      6.87 o 
  19   4  -5       74.00       85.21      6.54 o 
  20   4  -5        9.81       15.22      4.35 o 
   0   5  -5      638.74      628.53      8.60 o 
   1   5  -5      121.24      131.70      3.08 o 
   4   5  -5     1133.72     1101.92      8.79 o 
   5   5  -5        9.04        8.92      1.99 o 
   6   5  -5     1107.77     1125.89     19.79 o 
   7   5  -5      325.75      348.23     15.75 o 
   8   5  -5      136.91      152.64      5.97 o 
   9   5  -5      277.79      286.29      8.15 o 
  10   5  -5       88.36       84.82      5.77 o 
  11   5  -5        0.65        0.51      2.89 o 
  12   5  -5       52.02       46.33      5.45 o 
  13   5  -5      100.15      124.91      5.87 o 
  14   5  -5       56.05       49.26      8.89 o 
  15   5  -5       22.68       20.43      3.70 o 
  16   5  -5       67.07       70.92      6.38 o 
  17   5  -5        2.06        5.86      3.29 o 
  18   5  -5       22.30       23.33      4.39 o 
  19   5  -5        6.99        7.24      3.90 o 
   1   6  -5      304.07      285.27      6.74 o 
   2   6  -5      624.54      562.77      6.74 o 
   3   6  -5      209.98      192.55      4.49 o 
   4   6  -5      374.12      386.58      6.42 o 
   5   6  -5      189.45      174.97      5.07 o 
   6   6  -5      348.88      357.13      7.38 o 
   7   6  -5      138.95      130.31      5.52 o 
   8   6  -5       94.18       98.42      5.39 o 
   9   6  -5      530.60      527.48     10.78 o 
  10   6  -5       74.64       76.22      5.71 o 
  11   6  -5      270.54      278.91      9.50 o 
  12   6  -5       61.91       63.78      5.97 o 
  13   6  -5       57.16       50.33      4.54 o 
  14   6  -5        2.91        5.02      3.04 o 
  15   6  -5       70.22       74.72      5.62 o 
  16   6  -5        7.32        7.94      3.51 o 
  17   6  -5       56.23       68.68      5.89 o 
  18   6  -5       15.18       19.77      4.34 o 
  19   6  -5       69.16       78.95      6.50 o 
   2   7  -5       90.12       73.21      3.72 o 
   3   7  -5      121.44      104.58      4.23 o 
   4   7  -5      500.69      469.86      7.96 o 
   5   7  -5      108.40      107.41      4.81 o 
   6   7  -5       70.46       57.81      4.30 o 
   7   7  -5       12.62       13.73      3.02 o 
   8   7  -5      169.10      177.47      6.74 o 
   9   7  -5        6.07        8.15      2.95 o 
  10   7  -5      109.12      113.63      6.29 o 
  11   7  -5       10.71       11.23      3.59 o 
  12   7  -5       82.25       94.58      6.67 o 
  13   7  -5       22.86       24.70      4.75 o 
  14   7  -5       72.78       79.43      5.26 o 
  15   7  -5        1.35        0.86      2.93 o 
  16   7  -5       36.17       39.84      6.29 o 
  17   7  -5        2.85        0.19      3.30 o 
  18   7  -5        2.69        1.21      3.43 o 
   2   8  -5       36.64       29.07      3.34 o 
   3   8  -5       15.30       13.22      2.63 o 
   4   8  -5       49.44       51.14      3.98 o 
   5   8  -5      686.34      659.07     10.91 o 
   6   8  -5       19.40       18.09      3.27 o 
   7   8  -5       20.65       25.28      3.59 o 
   8   8  -5       39.77       46.13      4.56 o 
   9   8  -5       27.87       30.16      4.11 o 
  10   8  -5       14.49       14.44      3.53 o 
  11   8  -5       51.32       54.99      5.52 o 
  12   8  -5       11.24        4.94      3.72 o 
  13   8  -5       28.00       26.56      4.94 o 
  14   8  -5       12.79       10.30      3.42 o 
  15   8  -5       21.61       20.64      4.01 o 
  16   8  -5        4.33        3.86      3.47 o 
  17   8  -5       31.33       31.91      4.77 o 
   3   9  -5       16.78       17.20      3.08 o 
   4   9  -5       50.81       52.74      4.36 o 
   5   9  -5       87.84       77.12      5.07 o 
   6   9  -5       25.32       25.92      3.79 o 
   7   9  -5       94.62       87.32      5.65 o 
   8   9  -5       11.71       10.78      3.40 o 
   9   9  -5       19.79       23.36      3.98 o 
  10   9  -5       62.45       67.43      5.97 o 
  11   9  -5        3.87        7.06      3.59 o 
  12   9  -5       41.17       45.62      5.77 o 
  13   9  -5       21.22       17.00      4.56 o 
  14   9  -5       15.84       11.40      3.64 o 
  15   9  -5        5.51        1.11      3.32 o 
  16   9  -5       31.34       37.44      5.09 o 
   3  10  -5       13.59       12.51      3.34 o 
   4  10  -5       82.22       83.15      5.52 o 
   5  10  -5       70.35       62.04      5.26 o 
   6  10  -5      111.78       95.54      6.10 o 
   7  10  -5        4.38        5.71      3.21 o 
   8  10  -5       36.60       38.95      4.81 o 
   9  10  -5       21.71       23.55      4.36 o 
  10  10  -5       24.06       26.31      4.75 o 
  11  10  -5       27.40       26.69      4.94 o 
  12  10  -5       15.25        9.69      4.17 o 
  13  10  -5       22.11       18.99      5.00 o 
  14  10  -5       19.57       20.47      5.45 o 
   3  11  -5      113.05      106.12      6.54 o 
   4  11  -5       15.99       14.56      3.85 o 
   5  11  -5       43.48       44.08      5.07 o 
   6  11  -5       20.40       23.93      4.30 o 
   7  11  -5       58.60       61.66      5.90 o 
   8  11  -5        0.54       -0.71      3.27 o 
   9  11  -5       51.03       54.67      6.03 o 
  10  11  -5       13.43       13.02      4.23 o 
  11  11  -5       12.51       19.95      4.88 o 
  12  11  -5        5.74        6.67      4.23 o 
  13  11  -5      133.94      161.75      9.69 o 
   4  12  -5       33.75       34.13      5.00 o 
   5  12  -5        4.66        3.53      3.53 o 
   6  12  -5       42.63       41.19      5.39 o 
   7  12  -5        3.64        8.41      4.04 o 
   8  12  -5       71.21       77.83      6.80 o 
   9  12  -5        4.42        0.26      3.72 o 
  10  12  -5       13.18       12.25      4.68 o 
  11  12  -5       38.87       52.48      6.74 o 
   4  13  -5        3.44        1.41      3.66 o 
   5  13  -5        7.99        3.21      3.85 o 
   6  13  -5        4.25        1.80      3.72 o 
   7  13  -5       43.32       39.72      5.84 o 
   8  13  -5        0.64       -1.15      3.79 o 
   0   0  -4     1878.08     2340.19     14.89 o 
   2   0  -4      935.99     1066.20     26.50 o 
   4   0  -4       69.02       73.47      3.98 o 
   6   0  -4     1052.75     1148.12     14.89 o 
   8   0  -4      720.44      765.34     19.99 o 
  10   0  -4      881.31      894.16     15.08 o 
  12   0  -4      903.07      901.29     16.81 o 
  14   0  -4      472.30      451.45     13.41 o 
  16   0  -4      125.75      121.59      8.34 o 
  18   0  -4       57.87       58.84      7.51 o 
  20   0  -4       55.42       57.68      8.08 o 
  22   0  -4        3.24        4.17      5.58 o 
   1   1  -4      674.25      695.89      9.20 o 
   2   1  -4      488.82      496.54     14.08 o 
   3   1  -4     1013.06     1108.90     21.64 o 
   4   1  -4      268.22      285.77     12.34 o 
   5   1  -4      258.48      258.84      5.00 o 
   6   1  -4       35.15       36.91      2.11 o 
   7   1  -4      344.79      373.48      5.09 o 
   8   1  -4       81.05       82.01      3.47 o 
   9   1  -4       90.48       90.73      3.23 o 
  10   1  -4       16.30       14.10      2.57 o 
  11   1  -4      871.69      822.85     15.46 o 
  12   1  -4       81.79       80.61      4.71 o 
  13   1  -4       42.63       41.15      3.89 o 
  14   1  -4       37.17       35.75      3.90 o 
  15   1  -4       77.62       91.50      5.41 o 
  16   1  -4       11.89        8.49      3.01 o 
  17   1  -4       17.60       13.81      3.43 o 
  18   1  -4        0.98        1.83      3.08 o 
  19   1  -4      103.92      103.04      6.43 o 
  20   1  -4       11.41       13.35      4.02 o 
  21   1  -4       51.11       52.43      5.61 o 
  22   1  -4        3.93        8.14      4.02 o 
   0   2  -4     2434.59     2478.72     39.85 o 
   1   2  -4       81.16       83.82      2.09 o 
   2   2  -4      620.95      694.41      9.83 o 
   3   2  -4     1190.06     1252.02     38.45 o 
   4   2  -4       72.79       75.32      1.89 o 
   5   2  -4       54.39       55.35      3.68 o 
   6   2  -4      360.70      362.41      4.61 o 
   7   2  -4      184.31      180.53      3.73 o 
   8   2  -4       26.30       30.09      2.63 o 
   9   2  -4      130.78      139.53      4.60 o 
  10   2  -4      619.63      625.26     10.62 o 
  11   2  -4      121.07      115.92      5.02 o 
  12   2  -4      182.43      170.70      6.02 o 
  13   2  -4      438.41      410.76      8.85 o 
  14   2  -4      290.87      265.56      8.57 o 
  15   2  -4       13.60       18.06      3.41 o 
  16   2  -4       77.71       83.15      5.48 o 
  17   2  -4       19.89       19.12      3.67 o 
  18   2  -4       62.40       59.62      5.38 o 
  19   2  -4       10.25        9.22      3.72 o 
  20   2  -4       40.49       40.20      5.03 o 
  21   2  -4        0.04        1.48      3.61 o 
  22   2  -4       13.36       12.79      4.33 o 
   1   3  -4      342.22      335.91      8.78 o 
   2   3  -4       29.88       30.23      1.39 o 
   3   3  -4     1245.09     1293.06     12.38 o 
   4   3  -4      732.03      842.13     12.89 o 
   5   3  -4     1275.90     1397.99     22.82 o 
   6   3  -4      187.87      182.38      4.65 o 
   7   3  -4       83.63       85.76      3.28 o 
   8   3  -4      712.07      715.13      8.47 o 
   9   3  -4      256.60      270.26      5.97 o 
  10   3  -4      443.93      439.40      7.78 o 
  11   3  -4      741.84      772.62     11.04 o 
  12   3  -4      656.81      624.40     14.31 o 
  13   3  -4      210.61      201.00      6.73 o 
  14   3  -4      135.30      147.97      6.12 o 
  15   3  -4       38.80       43.55      4.29 o 
  16   3  -4        7.00        2.90      2.97 o 
  17   3  -4       37.74       29.91      4.22 o 
  18   3  -4       35.41       36.56      4.58 o 
  19   3  -4        6.31        6.45      3.45 o 
  20   3  -4        2.54        1.75      3.54 o 
  21   3  -4        9.17       10.74      4.13 o 
   0   4  -4      839.37      783.29     35.16 o 
   1   4  -4      121.34      113.76      2.18 o 
   2   4  -4       99.40       93.92      1.54 o 
   3   4  -4      404.50      398.22      5.21 o 
   4   4  -4      382.99      421.91      5.74 o 
   5   4  -4      290.37      315.84      5.57 o 
   6   4  -4      104.94      106.81      8.53 o 
   7   4  -4      123.89      120.50      3.84 o 
   8   4  -4      161.01      168.53      4.79 o 
   9   4  -4      977.20      984.70     10.68 o 
  10   4  -4      478.45      496.53      9.75 o 
  11   4  -4      342.06      361.49     10.33 o 
  12   4  -4      144.98      147.17      5.83 o 
  13   4  -4      140.45      136.05      5.99 o 
  14   4  -4       14.07       11.84      3.06 o 
  15   4  -4      121.85      103.98      5.97 o 
  16   4  -4       38.35       40.96      4.52 o 
  17   4  -4      196.41      187.00      7.52 o 
  18   4  -4       29.22       28.76      4.49 o 
  19   4  -4       43.94       47.07      5.40 o 
  20   4  -4       10.37       13.46      4.62 o 
  21   4  -4       26.42       29.39      4.95 o 
   1   5  -4       56.94       58.47      1.57 o 
   2   5  -4      381.30      343.72      5.13 o 
   3   5  -4       16.63       15.01      1.86 o 
   4   5  -4      564.71      597.09      7.70 o 
   5   5  -4      479.50      509.13      7.83 o 
   6   5  -4      158.65      159.89      5.20 o 
   7   5  -4      137.86      143.66      5.52 o 
   8   5  -4      510.51      517.60     10.01 o 
   9   5  -4      231.28      246.91      5.98 o 
  10   5  -4      106.00      119.31      4.99 o 
  11   5  -4       57.61       59.99      5.77 o 
  12   5  -4      269.83      262.83     15.98 o 
  13   5  -4      132.10      130.65      5.82 o 
  14   5  -4       10.35        9.94      3.13 o 
  15   5  -4        9.23       10.84      3.30 o 
  16   5  -4       95.94       91.65      7.19 o 
  17   5  -4       40.26       36.98      7.06 o 
  18   5  -4      121.50      129.02      7.12 o 
  19   5  -4       12.23       10.58      5.52 o 
  20   5  -4       32.05       28.56      4.95 o 
   0   6  -4      144.48      137.05      4.11 o 
   1   6  -4      431.26      379.26      3.71 o 
   2   6  -4        1.36       -0.45      1.60 o 
   3   6  -4     1027.89     1040.97     10.78 o 
   4   6  -4      150.05      148.02      4.88 o 
   5   6  -4       15.73       13.47      2.50 o 
   6   6  -4      189.35      176.45      5.90 o 
   7   6  -4      541.22      508.10      9.82 o 
   8   6  -4      195.69      190.69      6.87 o 
   9   6  -4      127.86      141.16      6.61 o 
  10   6  -4      312.18      315.04      9.56 o 
  11   6  -4      417.35      449.78     11.87 o 
  12   6  -4       53.32       57.30      6.29 o 
  13   6  -4      187.54      183.03      6.81 o 
  14   6  -4        1.29       -0.95      2.77 o 
  15   6  -4       14.40        9.60      3.31 o 
  16   6  -4       28.64       26.12      4.16 o 
  17   6  -4       27.61       33.23      4.49 o 
  18   6  -4        0.96        1.33      3.39 o 
  19   6  -4        4.60       10.22      3.92 o 
  20   6  -4       24.70       24.27      4.76 o 
   1   7  -4      106.60      101.95      2.19 o 
   2   7  -4      774.36      713.93     10.20 o 
   3   7  -4      123.30       94.19      4.62 o 
   4   7  -4      196.01      187.29      6.03 o 
   5   7  -4      175.19      166.76      5.97 o 
   6   7  -4      401.05      385.49      8.79 o 
   7   7  -4      152.26      149.05      6.42 o 
   8   7  -4      134.63      126.40      6.22 o 
   9   7  -4       10.27       12.25      3.46 o 
  10   7  -4      186.96      195.31      8.21 o 
  11   7  -4       33.28       34.33      4.94 o 
  12   7  -4      488.83      496.17     13.02 o 
  13   7  -4        1.15        6.46      2.94 o 
  14   7  -4       67.28       70.44      5.30 o 
  15   7  -4       58.60       45.16      4.70 o 
  16   7  -4        5.21        3.33      3.79 o 
  17   7  -4       11.23       10.40      3.73 o 
  18   7  -4        1.90       -1.72      3.11 o 
  19   7  -4        8.16        8.49      3.83 o 
   1   8  -4       43.34       42.41      2.20 o 
   2   8  -4       22.13       20.66      3.02 o 
   3   8  -4      125.12      114.34      5.33 o 
   4   8  -4        0.39        1.22      2.31 o 
   5   8  -4        3.87        3.53      2.37 o 
   6   8  -4       79.25       84.95      5.13 o 
   7   8  -4      158.13      153.86      6.80 o 
   8   8  -4      110.32      113.44      6.42 o 
   9   8  -4      403.23      413.08     11.16 o 
  10   8  -4        7.78        8.21      3.66 o 
  11   8  -4       53.25       59.22      5.84 o 
  12   8  -4       18.11       24.00      4.68 o 
  13   8  -4      135.45      126.46      8.21 o 
  14   8  -4        7.69        9.57      3.28 o 
  15   8  -4        0.93        3.47      3.13 o 
  16   8  -4        0.16       -2.75      3.53 o 
  17   8  -4       48.84       49.95      5.32 o 
  18   8  -4       17.44       17.58      4.30 o 
   1   9  -4       69.23       72.42      7.54 o 
   2   9  -4      250.38      216.93      7.51 o 
   3   9  -4       71.87       62.17      5.07 o 
   4   9  -4      133.68      123.38      6.10 o 
   5   9  -4      192.16      185.17      7.25 o 
   6   9  -4       73.80       73.91      5.71 o 
   7   9  -4       60.06       56.01      5.20 o 
   8   9  -4       40.84       36.32      4.75 o 
   9   9  -4       37.24       33.88      4.81 o 
  10   9  -4      154.35      167.01      8.34 o 
  11   9  -4       18.66       11.61      4.11 o 
  12   9  -4       65.79       61.21      6.61 o 
  13   9  -4        2.48        3.85      3.91 o 
  14   9  -4        1.18       -2.01      2.85 o 
  15   9  -4        3.01        3.49      3.30 o 
  16   9  -4       24.87       29.58      4.59 o 
  17   9  -4        3.42        4.32      3.47 o 
   1  10  -4       95.36       83.60      5.71 o 
   2  10  -4       24.62       19.51      3.72 o 
   3  10  -4       21.52       17.45      3.79 o 
   4  10  -4      212.51      199.03      7.96 o 
   5  10  -4       41.86       35.80      4.75 o 
   6  10  -4       30.03       25.99      4.30 o 
   7  10  -4       24.90       23.87      4.30 o 
   8  10  -4       37.70       28.68      4.62 o 
   9  10  -4       79.84       86.62      6.80 o 
  10  10  -4       65.42       64.61      6.48 o 
  11  10  -4       20.21       13.99      4.30 o 
  12  10  -4       17.94       22.33      5.07 o 
  13  10  -4       42.12       48.76      6.61 o 
  14  10  -4       22.43       24.57      4.39 o 
  15  10  -4        1.43        4.90      3.63 o 
  16  10  -4       17.35       18.80      4.34 o 
   2  11  -4        1.87        1.35      3.14 o 
   3  11  -4        2.72        1.22      3.14 o 
   4  11  -4        6.59        4.04      3.40 o 
   5  11  -4       87.67       90.66      6.48 o 
   6  11  -4        8.28        7.25      3.59 o 
   7  11  -4        8.51        4.43      3.46 o 
   8  11  -4       12.20       12.90      4.17 o 
   9  11  -4      130.05      127.11      8.15 o 
  10  11  -4        4.27        3.27      3.91 o 
  11  11  -4       77.42       85.14      7.38 o 
  12  11  -4       40.93       41.38      6.35 o 
  13  11  -4       15.36       14.76      5.20 o 
  14  11  -4       12.11        6.84      3.88 o 
   2  12  -4       23.74       21.88      4.49 o 
   3  12  -4       18.27       15.91      4.23 o 
   4  12  -4       59.49       53.58      5.97 o 
   5  12  -4       13.45        9.95      4.04 o 
   6  12  -4       84.33       83.09      6.99 o 
   7  12  -4       12.51       12.83      4.43 o 
   8  12  -4        7.67        6.54      4.11 o 
   9  12  -4       17.69       25.41      5.39 o 
  10  12  -4       87.09       89.19      7.70 o 
  11  12  -4       19.24       26.05      5.58 o 
  12  12  -4       27.80       31.38      6.16 o 
  13  12  -4       12.43       11.04      5.26 o 
   3  13  -4        6.28        4.62      3.98 o 
   4  13  -4       21.04       20.79      5.00 o 
   5  13  -4       82.69       91.17      7.64 o 
   6  13  -4        8.30        5.13      4.17 o 
   7  13  -4       51.94       50.75      6.61 o 
   8  13  -4        8.89        6.22      4.49 o 
   9  13  -4       13.02       12.38      4.94 o 
  10  13  -4       16.03       14.56      5.33 o 
   3  14  -4       11.08        5.77      4.23 o 
   4  14  -4        6.73        6.03      4.23 o 
   5  14  -4        1.79        0.51      3.66 o 
   6  14  -4       38.72       41.58      6.48 o 
   7  14  -4        8.50       13.92      5.26 o 
   2   0  -3     3009.70     2967.63    127.07 o 
   4   0  -3     7227.89     7987.56     52.81 o 
   6   0  -3     4148.91     4887.18     38.18 o 
   8   0  -3      623.51      576.75     15.75 o 
  10   0  -3       70.70       60.25      4.81 o 
  12   0  -3      233.81      228.42      9.05 o 
  14   0  -3      137.69      143.02      8.47 o 
  16   0  -3      149.73      139.94      8.73 o 
  18   0  -3       39.52       33.56      5.97 o 
  20   0  -3       51.25       32.92      6.54 o 
  22   0  -3       15.96       13.54      5.84 o 
   0   1  -3     1846.35     1949.83     15.35 o 
   1   1  -3      113.94      130.15      2.56 o 
   2   1  -3      875.44      978.84     15.20 o 
   3   1  -3     2062.06     2147.55     37.98 o 
   4   1  -3     2543.07     2877.36     60.79 o 
   5   1  -3     2326.23     2586.09     52.62 o 
   6   1  -3      199.42      223.32      3.68 o 
   7   1  -3      612.20      637.58     10.35 o 
   8   1  -3       39.93       44.83      2.10 o 
   9   1  -3     1132.84     1169.94     13.81 o 
  10   1  -3      342.75      331.68     18.25 o 
  11   1  -3      573.58      583.97      9.09 o 
  12   1  -3        1.82        2.75      2.18 o 
  13   1  -3      285.03      270.58      7.07 o 
  14   1  -3       75.01       75.11      4.88 o 
  15   1  -3        4.75        5.70      3.59 o 
  16   1  -3       89.21       85.91      5.28 o 
  17   1  -3      188.06      201.15      7.66 o 
  18   1  -3       38.72       37.05      4.56 o 
  19   1  -3       40.54       36.91      4.66 o 
  20   1  -3       13.74       10.48      3.75 o 
  21   1  -3        0.72        0.78      3.44 o 
  22   1  -3        4.54        1.32      3.63 o 
  23   1  -3       20.72       18.03      6.67 o 
   1   2  -3      102.97      103.51      1.51 o 
   2   2  -3      897.73      909.83     10.88 o 
   3   2  -3      222.46      238.57      4.59 o 
   4   2  -3     1249.45     1464.92     23.64 o 
   5   2  -3      574.40      562.94      5.18 o 
   6   2  -3      954.22     1108.14      7.57 o 
   7   2  -3      315.17      355.79      4.83 o 
   8   2  -3      378.70      351.32      6.11 o 
   9   2  -3      112.88      108.88      3.47 o 
  10   2  -3       85.75       83.00      3.96 o 
  11   2  -3      122.59      130.59      5.04 o 
  12   2  -3      211.88      215.94      6.43 o 
  13   2  -3      164.86      178.13      6.30 o 
  14   2  -3       86.05       82.76      4.95 o 
  15   2  -3      226.65      216.35      7.20 o 
  16   2  -3       17.35       16.47      3.40 o 
  17   2  -3      168.88      172.85      7.30 o 
  18   2  -3      109.49      110.99      6.33 o 
  19   2  -3        6.14        8.13      3.51 o 
  20   2  -3        7.30        5.26      3.40 o 
  21   2  -3        1.55        1.38      3.40 o 
  22   2  -3       15.64       11.41      4.02 o 
   0   3  -3     1191.95     1312.86     38.82 o 
   1   3  -3      492.49      496.74      7.57 o 
   2   3  -3      600.63      629.29     11.11 o 
   3   3  -3     1297.19     1350.89     23.37 o 
   4   3  -3      598.33      570.82      8.43 o 
   5   3  -3       48.47       57.09      1.87 o 
   6   3  -3      989.37     1054.79     14.00 o 
   7   3  -3     1740.08     1951.08     25.02 o 
   8   3  -3       33.96       35.02      2.91 o 
   9   3  -3      338.14      354.76      7.76 o 
  10   3  -3      902.18      868.57     44.62 o 
  11   3  -3      418.92      392.68      7.82 o 
  12   3  -3      357.22      357.24     18.96 o 
  13   3  -3      113.99      122.35      5.65 o 
  14   3  -3       40.55       36.30      6.00 o 
  15   3  -3      261.07      248.57      7.62 o 
  16   3  -3       30.74       30.41      3.99 o 
  17   3  -3        2.18        1.93      2.80 o 
  18   3  -3       31.28       32.02      4.45 o 
  19   3  -3       28.45       24.43      4.29 o 
  20   3  -3        1.01       -2.17      3.27 o 
  21   3  -3        3.51        2.23      3.38 o 
  22   3  -3       12.22       12.40      4.33 o 
   1   4  -3     2445.21     2536.63     27.45 o 
   2   4  -3     2487.68     2509.71     38.98 o 
   3   4  -3      958.82      946.08     28.67 o 
   4   4  -3      467.65      471.29     11.63 o 
   5   4  -3     2090.32     2172.34     46.32 o 
   6   4  -3      908.78      927.21     36.86 o 
   7   4  -3      249.90      259.26      5.16 o 
   8   4  -3      128.88      149.93      4.44 o 
   9   4  -3      389.79      403.76     13.51 o 
  10   4  -3        4.59        5.52      2.76 o 
  11   4  -3      231.41      221.24     11.32 o 
  12   4  -3      469.18      480.91     19.92 o 
  13   4  -3       81.28       80.45      4.94 o 
  14   4  -3       49.98       39.95      4.84 o 
  15   4  -3       15.06       10.60      3.11 o 
  16   4  -3       67.03       64.04      5.22 o 
  17   4  -3       43.69       32.74      4.26 o 
  18   4  -3       25.59       23.26      4.06 o 
  19   4  -3       17.42       18.13      4.10 o 
  20   4  -3       19.91       20.75      4.25 o 
  21   4  -3       43.79       47.35      5.44 o 
  22   4  -3        0.01        0.14      3.56 o 
   0   5  -3      953.86      897.79      6.31 o 
   1   5  -3      474.88      449.83      3.47 o 
   2   5  -3      915.10     1014.36     16.23 o 
   3   5  -3      702.48      811.78      9.18 o 
   4   5  -3      171.12      148.47      4.68 o 
   5   5  -3      273.28      271.53      6.42 o 
   6   5  -3      558.38      536.08      9.24 o 
   7   5  -3      881.03      948.13     12.90 o 
   8   5  -3      267.59      284.24      7.89 o 
   9   5  -3       55.15       58.64      4.68 o 
  10   5  -3      195.45      188.00      7.51 o 
  11   5  -3      102.02      112.48      6.67 o 
  12   5  -3      174.26      171.84      6.34 o 
  13   5  -3      587.52      579.44     19.51 o 
  14   5  -3      192.05      191.43      8.60 o 
  15   5  -3        7.73        7.15      3.11 o 
  16   5  -3      121.55      126.22      6.40 o 
  17   5  -3       16.87       22.73      4.12 o 
  18   5  -3       72.25       82.90      5.98 o 
  19   5  -3       28.11       30.64      4.72 o 
  20   5  -3       34.31       34.15      5.09 o 
  21   5  -3        1.30        2.89      3.54 o 
   1   6  -3      621.55      608.77      7.24 o 
   2   6  -3        4.75        7.06      1.99 o 
   3   6  -3      215.89      238.04      6.10 o 
   4   6  -3      265.87      286.04      6.80 o 
   5   6  -3     1634.82     1684.13     16.30 o 
   6   6  -3      110.83      107.73      5.33 o 
   7   6  -3       25.13       23.68      3.34 o 
   8   6  -3      175.81      185.24      7.06 o 
   9   6  -3      326.00      316.26      9.30 o 
  10   6  -3       16.95       16.87      3.85 o 
  11   6  -3      565.47      570.27     13.28 o 
  12   6  -3       49.41       50.07      4.49 o 
  13   6  -3       11.69       13.18      3.23 o 
  14   6  -3      123.39      127.78      6.13 o 
  15   6  -3       80.59       81.28      5.58 o 
  16   6  -3       67.10       59.50      5.22 o 
  17   6  -3       30.87       29.10      5.58 o 
  18   6  -3        5.54        4.26      3.48 o 
  19   6  -3        6.41        5.22      3.64 o 
  20   6  -3        3.92        0.40      3.51 o 
  21   6  -3       26.61       28.48      5.01 o 
   0   7  -3      151.45      136.15      5.33 o 
   1   7  -3      115.54      127.17      7.35 o 
   2   7  -3      327.20      325.65      7.73 o 
   3   7  -3      245.52      228.10      6.74 o 
   4   7  -3      864.98      896.92     12.83 o 
   5   7  -3       17.67       19.76      3.27 o 
   6   7  -3      684.22      696.87     12.19 o 
   7   7  -3       82.98       82.32      5.65 o 
   8   7  -3      400.23      411.86     10.33 o 
   9   7  -3        5.45        8.73      3.46 o 
  10   7  -3      690.76      717.08     14.76 o 
  11   7  -3       50.83       56.78      6.29 o 
  12   7  -3        3.73        2.25      3.59 o 
  13   7  -3        9.23       10.11      4.88 o 
  14   7  -3       31.00       24.43      3.80 o 
  15   7  -3       21.01       21.52      3.94 o 
  16   7  -3      152.62      152.75      7.17 o 
  17   7  -3       29.75       29.26      4.53 o 
  18   7  -3       41.39       42.51      5.12 o 
  19   7  -3        0.23        0.38      3.36 o 
  20   7  -3        5.41        4.61      3.76 o 
   1   8  -3      388.47      384.13     18.32 o 
   2   8  -3      331.66      315.48     19.79 o 
   3   8  -3      401.40      378.59      7.15 o 
   4   8  -3       51.70       54.73      4.88 o 
   5   8  -3      458.15      449.07     10.46 o 
   6   8  -3       48.11       48.70      4.75 o 
   7   8  -3        9.17        5.65      3.08 o 
   8   8  -3      204.29      209.62      8.41 o 
   9   8  -3      238.24      232.72      8.92 o 
  10   8  -3      120.11      124.86      7.70 o 
  11   8  -3       52.86       51.71      5.90 o 
  12   8  -3       24.46       25.99      4.81 o 
  13   8  -3      121.53      123.70      6.19 o 
  14   8  -3       64.87       58.63      5.14 o 
  15   8  -3       20.58       25.50      4.12 o 
  16   8  -3       43.64       44.45      5.02 o 
  17   8  -3        6.78        5.20      3.42 o 
  18   8  -3       11.28       11.59      3.98 o 
  19   8  -3        2.06        1.68      3.56 o 
   0   9  -3      219.39      220.89     20.28 o 
   1   9  -3       62.32       69.57      5.81 o 
   2   9  -3      121.45      122.97      3.70 o 
   3   9  -3      449.12      440.99      5.52 o 
   4   9  -3      704.80      698.34     13.60 o 
   5   9  -3        2.45        5.26      3.27 o 
   6   9  -3      136.15      134.55      7.19 o 
   7   9  -3      160.44      151.49      7.51 o 
   8   9  -3      119.41      116.26      7.25 o 
   9   9  -3        1.60       -0.26      3.08 o 
  10   9  -3       62.79       64.10      6.16 o 
  11   9  -3        9.12        7.12      3.85 o 
  12   9  -3      145.51      148.34      8.73 o 
  13   9  -3       25.69       30.01      4.27 o 
  14   9  -3       10.53       11.40      3.91 o 
  15   9  -3       18.39       11.80      3.71 o 
  16   9  -3       33.56       37.92      4.91 o 
  17   9  -3        8.27        7.87      4.11 o 
  18   9  -3        2.55       -0.60      3.43 o 
   1  10  -3       16.59       15.66      2.82 o 
   2  10  -3      165.03      179.65      4.52 o 
   3  10  -3       62.92       62.00      3.16 o 
   4  10  -3       54.59       46.07      5.26 o 
   5  10  -3      565.81      534.02     12.96 o 
   6  10  -3      109.07      118.12      7.51 o 
   7  10  -3       55.66       56.14      6.10 o 
   8  10  -3      206.60      219.63      9.56 o 
   9  10  -3       17.06       13.73      4.11 o 
  10  10  -3        5.41        5.52      3.79 o 
  11  10  -3       66.31       78.15      7.06 o 
  12  10  -3       58.55       61.60      6.80 o 
  13  10  -3        3.02        6.63      3.27 o 
  14  10  -3       35.43       32.14      4.59 o 
  15  10  -3        2.66        5.72      3.53 o 
  16  10  -3        0.41        3.20      4.20 o 
  17  10  -3        5.19        3.30      3.64 o 
   0  11  -3       63.61       72.14      4.10 o 
   1  11  -3       63.31       62.55      4.22 o 
   2  11  -3       61.79       55.24      6.03 o 
   3  11  -3      165.14      167.40      8.47 o 
   4  11  -3        9.25        6.48      3.66 o 
   5  11  -3       21.07       17.84      4.43 o 
   6  11  -3       38.66       38.24      5.39 o 
   7  11  -3      157.19      164.83      8.66 o 
   8  11  -3       24.03       20.53      4.75 o 
   9  11  -3        5.26        1.41      3.66 o 
  10  11  -3      110.45      118.76      8.28 o 
  11  11  -3       58.36       55.63      6.80 o 
  12  11  -3       11.77        8.53      4.62 o 
  13  11  -3        1.27       -0.54      3.16 o 
  14  11  -3        9.18        8.64      3.77 o 
  15  11  -3        5.35        2.20      3.61 o 
  16  11  -3        7.75        6.35      3.85 o 
   1  12  -3        5.12        3.94      2.40 o 
   2  12  -3       82.40       90.55      6.93 o 
   3  12  -3       82.86       73.40      6.67 o 
   4  12  -3       72.94       64.35      6.48 o 
   5  12  -3        0.96        1.99      3.85 o 
   6  12  -3       90.50       77.44      7.31 o 
   7  12  -3       29.30       20.53      4.94 o 
   8  12  -3       85.73       87.07      7.64 o 
   9  12  -3       12.25       11.42      4.68 o 
  10  12  -3       30.09       30.16      5.97 o 
  11  12  -3        0.01       -0.77      4.04 o 
  12  12  -3       31.95       40.17      6.67 o 
  13  12  -3        3.59        5.22      3.65 o 
  14  12  -3       10.08       13.90      4.14 o 
   1  13  -3       16.69       10.84      4.68 o 
   2  13  -3        6.16        6.87      4.36 o 
   3  13  -3      184.98      182.61      9.75 o 
   4  13  -3        3.67        4.79      3.27 o 
   5  13  -3        0.68        0.19      3.91 o 
   6  13  -3       27.74       21.37      5.52 o 
   7  13  -3      169.21      174.07     10.27 o 
   8  13  -3        1.58       -0.06      4.30 o 
   9  13  -3       51.61       47.03      6.87 o 
  10  13  -3       17.38       14.50      5.33 o 
  11  13  -3       27.83       20.40      5.90 o 
  12  13  -3        2.26        4.94      4.81 o 
   2  14  -3       20.72       20.34      5.26 o 
   3  14  -3       11.85       10.52      4.88 o 
   4  14  -3       75.13       86.62      8.02 o 
   5  14  -3        4.21        3.66      4.36 o 
   6  14  -3       16.33       15.21      5.26 o 
   7  14  -3       14.02       18.41      5.52 o 
   8  14  -3      111.97      128.13      9.56 o 
   9  14  -3        7.13        9.88      5.26 o 
   3  15  -3       41.45       46.26      6.99 o 
   4  15  -3       14.12       19.95      5.58 o 
   5  15  -3        7.24        1.67      4.81 o 
   0   0  -2     8695.54     9067.86     36.61 o 
   2   0  -2     5424.21     5283.39    308.91 o 
   4   0  -2     2305.98     2509.26    154.92 o 
   6   0  -2     2861.04     3014.14     14.58 o 
   8   0  -2      791.16      817.98     15.59 o 
  10   0  -2      425.74      457.61     10.59 o 
  12   0  -2      294.51      258.25      9.43 o 
  14   0  -2      840.23      785.35     16.81 o 
  16   0  -2      126.42      109.72      8.34 o 
  18   0  -2       37.07       43.57      6.87 o 
  20   0  -2      277.23      253.31     12.83 o 
  22   0  -2       81.46       70.00      9.37 o 
   1   1  -2     4134.38     4077.05     43.54 o 
   2   1  -2     1006.73     1011.04     19.77 o 
   3   1  -2     2956.53     3057.40     55.42 o 
   4   1  -2      383.27      440.59      9.22 o 
   5   1  -2     1731.65     1747.40      8.37 o 
   6   1  -2      783.09      914.81      6.68 o 
   7   1  -2      950.06     1127.45     11.22 o 
   8   1  -2      728.33      782.72      6.22 o 
   9   1  -2      727.58      774.13      7.64 o 
  10   1  -2       62.41       83.04      6.19 o 
  11   1  -2      850.78      862.83     17.32 o 
  12   1  -2      106.09       90.51      4.49 o 
  13   1  -2      347.03      345.15      7.85 o 
  14   1  -2      119.33      106.75      5.36 o 
  15   1  -2      455.66      439.13      9.64 o 
  16   1  -2       83.33       76.48      5.38 o 
  17   1  -2       57.06       48.98      4.71 o 
  18   1  -2       88.41       80.51      5.73 o 
  19   1  -2       43.40       42.36      4.73 o 
  20   1  -2       24.53       20.92      4.15 o 
  21   1  -2       16.83       16.65      5.58 o 
  22   1  -2       34.81       36.35      5.21 o 
  23   1  -2       25.19       30.90      5.25 o 
   0   2  -2     8824.17     8399.21    129.47 o 
   1   2  -2      438.26      586.98     10.05 o 
   2   2  -2      153.67      148.23      2.21 o 
   3   2  -2      223.30      228.26      5.11 o 
   4   2  -2      880.89      996.73     13.17 o 
   5   2  -2     2780.87     3185.64     11.43 o 
   6   2  -2      890.12      982.32      7.02 o 
   7   2  -2       58.28       59.74      2.36 o 
   8   2  -2     1040.91     1072.66      8.40 o 
   9   2  -2     2845.67     2919.65     60.82 o 
  10   2  -2     1165.37     1250.37     46.81 o 
  11   2  -2      254.27      280.86      6.68 o 
  12   2  -2      344.01      324.60     18.09 o 
  13   2  -2      360.63      374.98      8.32 o 
  14   2  -2      613.80      599.42     10.63 o 
  15   2  -2       20.97       21.27      3.58 o 
  16   2  -2       74.25       78.15      5.46 o 
  17   2  -2       96.83       99.74      5.78 o 
  18   2  -2      153.71      149.21      7.01 o 
  19   2  -2        3.15        0.27      2.92 o 
  20   2  -2       88.13       74.83      7.09 o 
  21   2  -2        4.70        3.36      3.51 o 
  22   2  -2       12.21       14.09      5.23 o 
  23   2  -2        0.73        0.56      3.97 o 
   1   3  -2      603.00      602.29      7.89 o 
   2   3  -2     2110.66     2123.88     36.37 o 
   3   3  -2      173.88      186.16      3.45 o 
   4   3  -2       45.13       48.06      1.91 o 
   5   3  -2      619.38      639.31     10.86 o 
   6   3  -2       85.34       85.83      2.59 o 
   7   3  -2     1236.44     1270.81     10.40 o 
   8   3  -2      232.39      240.24     12.61 o 
   9   3  -2      709.27      749.37     13.53 o 
  10   3  -2      288.93      278.78      6.28 o 
  11   3  -2      361.25      352.93     14.28 o 
  12   3  -2      376.09      349.26      7.79 o 
  13   3  -2      177.58      158.74      6.06 o 
  14   3  -2      549.43      531.13     10.30 o 
  15   3  -2      262.38      254.66      8.69 o 
  16   3  -2       60.88       69.77      5.17 o 
  17   3  -2       64.82       64.49      6.03 o 
  18   3  -2       17.49       15.54      3.69 o 
  19   3  -2       14.79       13.56      3.63 o 
  20   3  -2        0.91       -0.37      3.02 o 
  21   3  -2        5.31        0.37      3.33 o 
  22   3  -2        1.90        5.74      3.71 o 
  23   3  -2       13.17       17.50      4.72 o 
   0   4  -2     1217.44     1269.90     16.10 o 
   1   4  -2       37.81       42.46      1.46 o 
   2   4  -2     1395.24     1551.85     37.15 o 
   3   4  -2      368.68      349.48      7.34 o 
   4   4  -2      806.15      855.93     22.13 o 
   5   4  -2     1428.24     1475.11     98.20 o 
   6   4  -2       77.91       86.11      4.23 o 
   7   4  -2      424.96      409.23      8.60 o 
   8   4  -2      655.93      719.58     11.93 o 
   9   4  -2      281.44      294.12      8.53 o 
  10   4  -2      441.80      455.06     13.35 o 
  11   4  -2      477.32      475.84      9.88 o 
  12   4  -2      145.83      139.70      5.44 o 
  13   4  -2      992.76      961.38     13.12 o 
  14   4  -2      337.66      345.04      8.73 o 
  15   4  -2       26.73       24.26      3.88 o 
  16   4  -2       39.98       41.92      4.41 o 
  17   4  -2       58.20       55.06      5.01 o 
  18   4  -2       12.82        8.51      3.39 o 
  19   4  -2       53.47       55.61      5.44 o 
  20   4  -2       16.96       14.82      3.98 o 
  21   4  -2        4.50        2.37      3.49 o 
  22   4  -2        5.89       10.75      4.17 o 
   1   5  -2      604.64      637.70      9.56 o 
   2   5  -2     2928.12     2800.11     26.97 o 
   3   5  -2      709.95      719.31     38.75 o 
   4   5  -2     1112.57     1270.28     13.22 o 
   5   5  -2      483.68      500.14      8.98 o 
   6   5  -2       95.33      114.02      5.00 o 
   7   5  -2      497.30      526.58     10.27 o 
   8   5  -2      700.68      708.93     12.45 o 
   9   5  -2       86.49       92.07      5.65 o 
  10   5  -2      140.66      139.87      8.18 o 
  11   5  -2       73.72       69.86      6.22 o 
  12   5  -2      238.70      240.37      8.47 o 
  13   5  -2       12.20       11.26      3.09 o 
  14   5  -2       64.08       66.96      4.88 o 
  15   5  -2       31.88       32.12      4.01 o 
  16   5  -2       39.55       27.09      4.59 o 
  17   5  -2       17.75       20.96      3.98 o 
  18   5  -2       67.66       67.79      5.59 o 
  19   5  -2       46.19       44.90      5.08 o 
  20   5  -2        2.39        2.08      3.42 o 
  21   5  -2        1.34        0.50      3.49 o 
  22   5  -2       10.35       14.69      4.63 o 
   0   6  -2     1525.62     1611.11     15.59 o 
   1   6  -2      426.92      447.46     23.92 o 
   2   6  -2      133.84      153.45      5.84 o 
   3   6  -2      685.65      649.97     12.54 o 
   4   6  -2      452.12      430.93      6.45 o 
   5   6  -2        4.82        5.80      1.25 o 
   6   6  -2       65.64       62.90      3.27 o 
   7   6  -2      116.52      108.11      5.52 o 
   8   6  -2       39.82       47.29      4.49 o 
   9   6  -2      101.39      103.30      6.16 o 
  10   6  -2       47.40       42.09      5.00 o 
  11   6  -2      146.24      168.65      6.12 o 
  12   6  -2       42.80       40.59      4.03 o 
  13   6  -2      839.49      836.13     13.09 o 
  14   6  -2        3.24        2.69      3.11 o 
  15   6  -2      122.91      117.79      6.24 o 
  16   6  -2       67.59       58.97      5.22 o 
  17   6  -2       19.18       16.64      3.86 o 
  18   6  -2        1.49       -0.03      3.15 o 
  19   6  -2       57.40       64.70      5.97 o 
  20   6  -2        9.80        5.13      3.95 o 
  21   6  -2        5.14        4.68      3.72 o 
   1   7  -2      969.08     1091.79     48.03 o 
   2   7  -2       51.49       39.36      4.49 o 
   3   7  -2      238.49      231.52      4.07 o 
   4   7  -2      268.50      232.51      9.50 o 
   5   7  -2        6.98        6.20      1.31 o 
   6   7  -2      203.57      194.19      5.77 o 
   7   7  -2       13.70       14.61      1.73 o 
   8   7  -2      935.77      923.36     15.66 o 
   9   7  -2      222.32      210.13      8.60 o 
  10   7  -2       61.07       52.10      5.77 o 
  11   7  -2      109.37      114.21      7.51 o 
  12   7  -2      472.71      434.19      9.67 o 
  13   7  -2      177.11      175.75      7.00 o 
  14   7  -2      208.12      201.58      7.56 o 
  15   7  -2       43.54       40.33      8.24 o 
  16   7  -2       22.06       15.50      3.81 o 
  17   7  -2        8.39        2.28      3.21 o 
  18   7  -2       72.80       83.90      6.30 o 
  19   7  -2       11.82       11.82      3.99 o 
  20   7  -2        1.37       -0.95      3.45 o 
  21   7  -2        0.92        2.01      3.91 o 
   0   8  -2      409.10      459.81     32.79 o 
   1   8  -2      999.34      979.43     38.90 o 
   2   8  -2      134.17      141.76      7.09 o 
   3   8  -2      457.33      454.61     16.17 o 
   4   8  -2       22.11       18.38      1.98 o 
   5   8  -2       77.26       71.45      4.62 o 
   6   8  -2      250.14      242.84      4.67 o 
   7   8  -2      386.75      388.99      5.89 o 
   8   8  -2      276.84      259.01      8.89 o 
   9   8  -2      672.11      654.65     14.63 o 
  10   8  -2       11.99        8.47      3.91 o 
  11   8  -2       77.26       69.68      6.74 o 
  12   8  -2       61.46       66.40      5.17 o 
  13   8  -2      383.96      389.52      9.85 o 
  14   8  -2       19.44       21.75      4.20 o 
  15   8  -2       18.60       16.94      3.87 o 
  16   8  -2       21.75       18.31      3.99 o 
  17   8  -2        1.67       -1.27      3.10 o 
  18   8  -2        3.47        0.55      3.44 o 
  19   8  -2       32.26       38.57      5.30 o 
  20   8  -2        5.02        9.15      4.01 o 
   1   9  -2      103.82      101.28      7.86 o 
   2   9  -2      128.46      136.49      6.96 o 
   3   9  -2        3.25        1.69      1.89 o 
   4   9  -2      335.24      315.60      5.71 o 
   5   9  -2       94.12       76.63      4.27 o 
   6   9  -2       30.55       21.30      4.11 o 
   7   9  -2       47.27       44.02      3.09 o 
   8   9  -2      426.67      416.60      9.08 o 
   9   9  -2      123.23      124.22      4.59 o 
  10   9  -2      179.91      167.66      8.85 o 
  11   9  -2       90.84       89.12      7.31 o 
  12   9  -2      134.20      137.11      6.52 o 
  13   9  -2       14.43       15.80      5.77 o 
  14   9  -2       59.50       58.73      6.45 o 
  15   9  -2       31.66       33.88      4.59 o 
  16   9  -2       31.79       38.18      5.05 o 
  17   9  -2       12.56       13.60      4.08 o 
  18   9  -2       63.43       79.14      6.61 o 
  19   9  -2       15.93       11.97      4.35 o 
   0  10  -2      489.97      501.97     29.16 o 
   1  10  -2       98.10      109.18      7.30 o 
   2  10  -2       31.91       36.33      4.14 o 
   3  10  -2      206.50      200.81      8.69 o 
   4  10  -2       74.49       74.47      3.80 o 
   5  10  -2      130.67      119.92      4.22 o 
   6  10  -2       68.06       68.04      4.49 o 
   7  10  -2      118.47      118.15      4.20 o 
   8  10  -2       16.74       15.43      2.50 o 
   9  10  -2       83.39       72.57      6.74 o 
  10  10  -2       71.33       77.32      7.12 o 
  11  10  -2       24.62       23.23      5.20 o 
  12  10  -2       18.60       20.30      3.90 o 
  13  10  -2       45.46       38.73      4.60 o 
  14  10  -2       20.34       19.36      4.08 o 
  15  10  -2       46.71       41.37      5.04 o 
  16  10  -2       23.15       21.16      4.65 o 
  17  10  -2        0.27       -1.82      3.45 o 
  18  10  -2        2.14       -0.73      3.48 o 
   1  11  -2       21.02       34.89     10.97 o 
   2  11  -2      191.70      196.72      8.44 o 
   3  11  -2       17.02       15.70      2.59 o 
   4  11  -2       13.47       14.08      2.48 o 
   5  11  -2      127.90      137.82      4.85 o 
   6  11  -2       14.60       15.21      4.36 o 
   7  11  -2       59.02       57.87      6.48 o 
   8  11  -2       92.53      100.03      7.76 o 
   9  11  -2       98.31       93.68      7.76 o 
  10  11  -2       31.13       30.03      5.45 o 
  11  11  -2      114.17      124.28      8.92 o 
  12  11  -2       35.44       32.72      6.16 o 
  13  11  -2        1.42        3.26      3.31 o 
  14  11  -2       58.58       62.53      5.96 o 
  15  11  -2       33.86       44.67      5.36 o 
  16  11  -2       11.20       14.45      4.28 o 
   0  12  -2      140.78      160.85     14.05 o 
   1  12  -2        2.22        0.47      1.90 o 
   2  12  -2        0.63        0.56      1.73 o 
   3  12  -2       21.38       18.98      2.38 o 
   4  12  -2       66.77       69.81      6.80 o 
   5  12  -2        2.50        3.46      3.79 o 
   6  12  -2       39.73       38.82      5.90 o 
   7  12  -2      119.50      130.44      8.73 o 
   8  12  -2        6.58        8.28      4.43 o 
   9  12  -2        8.35        6.48      4.43 o 
  10  12  -2      112.07      115.36      8.98 o 
  11  12  -2        0.47       -0.58      4.11 o 
  12  12  -2       43.81       44.91      6.99 o 
  13  12  -2       13.78        9.37      3.85 o 
  14  12  -2       45.36       51.16      5.61 o 
  15  12  -2       15.50       16.39      4.94 o 
   1  13  -2       33.28       30.36      4.52 o 
   2  13  -2       12.71       13.77      3.15 o 
   3  13  -2        7.65       10.21      2.96 o 
   4  13  -2        9.41        5.42      2.99 o 
   5  13  -2       72.61       88.54      7.89 o 
   6  13  -2       10.72       11.61      4.94 o 
   7  13  -2       39.82       37.28      6.42 o 
   8  13  -2       26.62       18.54      5.39 o 
   9  13  -2       15.80       14.05      5.39 o 
  10  13  -2        2.43        4.49      4.68 o 
  11  13  -2       48.71       48.63      7.44 o 
  12  13  -2       48.61       52.21      5.79 o 
  13  13  -2       35.32       41.74      5.53 o 
   1  14  -2       17.06       12.70      4.94 o 
   2  14  -2        0.55        0.19      3.98 o 
   3  14  -2       31.88       34.81      4.31 o 
   4  14  -2       19.75       20.75      4.43 o 
   5  14  -2        0.65       -1.33      3.02 o 
   6  14  -2       96.98      111.98      6.72 o 
   7  14  -2       21.70       25.15      6.10 o 
   8  14  -2        1.28       -0.45      4.56 o 
   9  14  -2        9.74        4.88      4.94 o 
  10  14  -2       49.38       64.03      8.28 o 
   2  15  -2       24.12       22.84      5.97 o 
   3  15  -2        3.58        7.64      5.20 o 
   4  15  -2        1.33        2.76      4.81 o 
   5  15  -2       24.05       21.75      6.10 o 
   6  15  -2       11.50       12.05      3.92 o 
   7  15  -2       20.69       22.93      4.55 o 
   2   0  -1     9270.13     8100.29     51.39 o 
   4   0  -1    15593.07    16200.11    430.17 o 
   6   0  -1      343.26      414.90      6.51 o 
   8   0  -1     1472.47     1507.24     11.77 o 
  10   0  -1      385.04      455.17     10.52 o 
  12   0  -1      630.74      656.19     14.05 o 
  14   0  -1      687.88      613.65     14.95 o 
  16   0  -1      165.41      163.23      9.62 o 
  18   0  -1      272.74      267.24     12.45 o 
  20   0  -1        8.41       11.42      5.13 o 
  22   0  -1      144.98      160.47     11.55 o 
   1   1  -1       60.76       65.57      1.32 o 
   2   1  -1     1313.41     1473.97     87.89 o 
   3   1  -1    16325.31    16392.02    461.79 o 
   4   1  -1     9375.61     9673.21    272.58 o 
   5   1  -1     7827.73     7838.02    145.57 o 
   6   1  -1     1556.74     1607.93     10.37 o 
   7   1  -1     1231.84     1181.12     11.15 o 
   8   1  -1      392.00      437.03      4.72 o 
   9   1  -1      298.93      389.58      6.58 o 
  10   1  -1       86.13       92.93      3.90 o 
  11   1  -1      279.50      250.07      6.03 o 
  12   1  -1       36.64       40.04      3.35 o 
  13   1  -1      419.92      446.28      8.78 o 
  14   1  -1       55.04       62.52      6.80 o 
  15   1  -1      375.30      356.84      8.78 o 
  16   1  -1       16.63       23.29      3.61 o 
  17   1  -1      316.57      303.59     11.61 o 
  18   1  -1       30.73       31.27      4.24 o 
  19   1  -1       62.91       62.95      6.06 o 
  20   1  -1       25.34       20.65      4.14 o 
  21   1  -1       15.59       14.24      4.08 o 
  22   1  -1       18.13       16.87      4.41 o 
  23   1  -1       16.61       19.05      4.87 o 
   1   2  -1      334.45      335.21      8.43 o 
   2   2  -1    10618.60    10719.99    315.26 o 
   3   2  -1     1300.88     1494.14     28.29 o 
   4   2  -1     1758.34     1798.40     41.44 o 
   5   2  -1     1123.27     1116.47     21.78 o 
   6   2  -1      875.29      838.43     10.39 o 
   7   2  -1      687.24      764.70      5.83 o 
   8   2  -1     2524.27     2681.89     39.47 o 
   9   2  -1     1209.36     1210.32     41.45 o 
  10   2  -1       46.56       53.27      7.03 o 
  11   2  -1       63.73       71.50      4.27 o 
  12   2  -1      422.76      424.10     21.49 o 
  13   2  -1      142.56      141.33      5.55 o 
  14   2  -1      615.39      637.82     10.96 o 
  15   2  -1      160.54      165.03      6.58 o 
  16   2  -1        2.35        4.46      2.81 o 
  17   2  -1       28.65       24.57      3.74 o 
  18   2  -1       56.02       55.76      5.03 o 
  19   2  -1       30.31       27.08      4.13 o 
  20   2  -1       78.99       92.45      6.43 o 
  21   2  -1        0.04       -1.56      3.21 o 
  22   2  -1       19.60       27.63      4.90 o 
  23   2  -1        0.47        0.95      3.74 o 
   0   3  -1     2736.71     2936.64     87.45 o 
   1   3  -1     7356.91     7711.77    105.58 o 
   2   3  -1      974.86      987.02     15.28 o 
   3   3  -1     1496.68     1422.52     28.72 o 
   4   3  -1     3199.12     3398.68     67.22 o 
   5   3  -1     2277.84     2557.13     66.25 o 
   6   3  -1       52.83       53.07      2.72 o 
   7   3  -1     2785.32     2961.06     49.89 o 
   8   3  -1      251.54      254.64      4.50 o 
   9   3  -1      173.34      199.50      5.16 o 
  10   3  -1      282.59      298.80      6.46 o 
  11   3  -1      150.94      160.43      5.31 o 
  12   3  -1      169.08      182.27      5.88 o 
  13   3  -1      354.18      348.34      8.05 o 
  14   3  -1        3.84        1.39      3.85 o 
  15   3  -1      116.96      122.97      5.93 o 
  16   3  -1      332.78      304.18      8.76 o 
  17   3  -1      216.33      215.23      7.80 o 
  18   3  -1       13.26       12.05      4.27 o 
  19   3  -1       13.60       13.65      3.88 o 
  20   3  -1       25.16       28.65      4.47 o 
  21   3  -1       15.08       12.39      3.97 o 
  22   3  -1       26.35       18.95      4.42 o 
  23   3  -1        2.03       -1.28      3.69 o 
   1   4  -1     3006.52     3131.52     47.44 o 
   2   4  -1       93.08       82.36      1.60 o 
   3   4  -1     1267.12     1212.68     29.45 o 
   4   4  -1      238.15      247.58      7.96 o 
   5   4  -1       10.56        7.46      1.03 o 
   6   4  -1      974.14     1051.44     32.47 o 
   7   4  -1      894.68      872.08     10.84 o 
   8   4  -1      596.63      605.23      8.35 o 
   9   4  -1      204.74      217.73      8.53 o 
  10   4  -1       33.79       33.65      3.08 o 
  11   4  -1      297.29      289.03      6.88 o 
  12   4  -1       23.80       24.83      3.09 o 
  13   4  -1        2.41        2.09      2.28 o 
  14   4  -1       37.36       38.89      3.98 o 
  15   4  -1      271.73      284.15      8.28 o 
  16   4  -1       77.24       83.24      5.61 o 
  17   4  -1        3.94        3.56      3.08 o 
  18   4  -1       55.02       48.03      5.08 o 
  19   4  -1       37.32       35.41      4.74 o 
  20   4  -1        5.50        5.83      3.46 o 
  21   4  -1       18.52       13.03      4.03 o 
  22   4  -1       23.02       22.83      4.90 o 
  23   4  -1       20.89       20.52      4.98 o 
   0   5  -1     1305.25     1292.69     34.78 o 
   1   5  -1     2513.67     2732.69     41.33 o 
   2   5  -1     2270.28     2445.90     26.66 o 
   3   5  -1      384.43      396.02      4.81 o 
   4   5  -1       61.46       60.76      2.32 o 
   5   5  -1      341.90      343.68      6.10 o 
   6   5  -1       94.23       88.01      2.88 o 
   7   5  -1       11.96       16.62      1.83 o 
   8   5  -1      798.61      812.05     16.30 o 
   9   5  -1      244.90      242.52      4.58 o 
  10   5  -1      475.49      464.36      9.18 o 
  11   5  -1      154.03      147.87      8.18 o 
  12   5  -1       74.78       73.55      4.56 o 
  13   5  -1       92.63       94.47      5.02 o 
  14   5  -1       30.00       27.52      3.70 o 
  15   5  -1       39.26       35.65      4.19 o 
  16   5  -1      473.49      492.65     11.11 o 
  17   5  -1       50.11       46.54      4.90 o 
  18   5  -1       13.30       12.94      3.58 o 
  19   5  -1        5.31       -1.07      3.28 o 
  20   5  -1       34.90       41.47      6.99 o 
  21   5  -1       26.40       34.23      5.15 o 
  22   5  -1        5.42        4.46      3.90 o 
   1   6  -1     1226.49     1245.48     22.26 o 
   2   6  -1      335.15      353.46      6.26 o 
   3   6  -1      517.95      550.46     16.46 o 
   4   6  -1      310.47      369.46     15.72 o 
   5   6  -1      722.15      694.86     24.38 o 
   6   6  -1       79.92       84.76      3.16 o 
   7   6  -1      961.63      925.75     34.62 o 
   8   6  -1       61.86       58.49      3.19 o 
   9   6  -1      345.99      347.95     13.76 o 
  10   6  -1       46.94       40.92      2.74 o 
  11   6  -1      130.64      123.87      5.36 o 
  12   6  -1       62.16       55.94      5.90 o 
  13   6  -1       12.46        6.84      2.81 o 
  14   6  -1       28.77       23.77      3.75 o 
  15   6  -1      322.75      321.81      9.16 o 
  16   6  -1        1.32        4.58      3.19 o 
  17   6  -1       28.45       27.22      4.35 o 
  18   6  -1        7.23        5.73      3.51 o 
  19   6  -1       39.30       36.32      4.85 o 
  20   6  -1       13.62       17.07      4.35 o 
  21   6  -1       23.35       22.82      4.69 o 
  22   6  -1       13.21        6.59      4.06 o 
   0   7  -1     2015.53     2062.73    118.73 o 
   1   7  -1      514.97      522.05     25.17 o 
   2   7  -1     1136.52     1102.90     28.49 o 
   3   7  -1        3.45        1.54      2.37 o 
   4   7  -1      488.20      509.60     16.55 o 
   5   7  -1      114.99      119.89      3.72 o 
   6   7  -1      870.74      820.44     18.00 o 
   7   7  -1      258.40      237.25      5.27 o 
   8   7  -1      208.08      220.45     12.51 o 
   9   7  -1       66.94       61.94      3.55 o 
  10   7  -1      639.88      596.23     12.24 o 
  11   7  -1      105.83       97.29      3.97 o 
  12   7  -1       79.78       84.64      5.26 o 
  13   7  -1      279.45      278.53      8.18 o 
  14   7  -1      100.30       92.52      5.83 o 
  15   7  -1       49.33       50.77      5.01 o 
  16   7  -1      263.78      270.76      9.07 o 
  17   7  -1        8.05        8.90      3.64 o 
  18   7  -1       25.49       23.46      4.42 o 
  19   7  -1       13.03        7.91      3.79 o 
  20   7  -1       36.97       35.74      5.24 o 
  21   7  -1        0.19        1.72      3.97 o 
   1   8  -1      106.07       95.71      3.13 o 
   2   8  -1      139.78      140.39      3.68 o 
   3   8  -1      118.10      115.62      4.04 o 
   4   8  -1      767.50      761.24      8.85 o 
   5   8  -1      536.28      457.90     12.35 o 
   6   8  -1      164.79      172.75      6.61 o 
   7   8  -1       57.45       52.22      6.22 o 
   8   8  -1       34.85       31.44      3.30 o 
   9   8  -1      626.88      589.52      8.80 o 
  10   8  -1       56.81       62.88      4.16 o 
  11   8  -1      435.29      416.25      7.05 o 
  12   8  -1       59.31       58.74      4.47 o 
  13   8  -1       48.25       45.46      4.69 o 
  14   8  -1      127.84      124.08      7.67 o 
  15   8  -1      241.48      245.69      8.52 o 
  16   8  -1       32.09       35.85      5.42 o 
  17   8  -1       47.20       56.29      7.35 o 
  18   8  -1       24.27       26.21      4.65 o 
  19   8  -1       17.57       18.99      4.63 o 
  20   8  -1        0.86        7.61      3.91 o 
   0   9  -1      698.15      670.14     33.24 o 
   1   9  -1      114.42      123.23      4.86 o 
   2   9  -1      182.69      175.19      4.80 o 
   3   9  -1      210.21      208.49      8.08 o 
   4   9  -1      286.61      302.78      6.46 o 
   5   9  -1      440.92      433.24      7.55 o 
   6   9  -1      975.61      929.52     10.73 o 
   7   9  -1       11.94        9.91      2.45 o 
   8   9  -1       57.51       52.95      3.71 o 
   9   9  -1       64.99       67.08      4.10 o 
  10   9  -1      225.61      212.73      6.15 o 
  11   9  -1        6.68        9.58      2.31 o 
  12   9  -1      127.47      141.20      4.86 o 
  13   9  -1       18.42       18.43      3.91 o 
  14   9  -1       45.97       39.18      4.67 o 
  15   9  -1        0.05       -0.52      2.98 o 
  16   9  -1      116.00      124.71      7.37 o 
  17   9  -1       45.70       47.10      5.45 o 
  18   9  -1       41.92       42.11      7.25 o 
  19   9  -1        6.42        4.12      3.90 o 
   1  10  -1      680.61      691.18     30.52 o 
   2  10  -1       12.46       10.52      2.24 o 
   3  10  -1       61.43       62.79      5.45 o 
   4  10  -1       51.57       50.73      5.61 o 
   5  10  -1      191.02      196.97      7.19 o 
   6  10  -1      249.23      254.07      6.46 o 
   7  10  -1       85.61       71.26      4.17 o 
   8  10  -1       73.97       71.25      4.18 o 
   9  10  -1       58.05       55.06      4.05 o 
  10  10  -1       33.83       33.85      3.42 o 
  11  10  -1        3.00        0.74      2.05 o 
  12  10  -1       45.67       46.11      3.58 o 
  13  10  -1        2.91        0.93      2.86 o 
  14  10  -1       43.56       42.35      4.88 o 
  15  10  -1       44.55       46.61      5.36 o 
  16  10  -1        3.64        5.83      3.57 o 
  17  10  -1        0.09       -0.92      6.16 o 
  18  10  -1       17.59       20.25      4.60 o 
   0  11  -1       42.21       46.93     11.42 o 
   1  11  -1      206.79      225.57     11.60 o 
   2  11  -1       62.02       63.27      3.72 o 
   3  11  -1      353.51      383.25     15.97 o 
   4  11  -1      155.89      149.68      7.96 o 
   5  11  -1       12.55       14.03      3.75 o 
   6  11  -1       56.51       47.21      4.05 o 
   7  11  -1      129.63      120.66      5.29 o 
   8  11  -1      119.25      104.84      5.13 o 
   9  11  -1      103.46      101.28      4.99 o 
  10  11  -1       38.69       31.92      3.62 o 
  11  11  -1       17.95       10.38      4.01 o 
  12  11  -1        0.56       -1.02      3.02 o 
  13  11  -1       77.35       82.13      9.18 o 
  14  11  -1        4.15        5.49      3.53 o 
  15  11  -1       28.17       29.22      4.69 o 
  16  11  -1       19.26       21.91      4.53 o 
  17  11  -1       12.31        9.31      4.16 o 
   1  12  -1       39.21       40.58      3.43 o 
   2  12  -1       35.87       34.87      3.07 o 
   3  12  -1      291.40      305.84     18.23 o 
   4  12  -1       18.49       19.36      3.90 o 
   5  12  -1       90.63      100.39      5.26 o 
   6  12  -1       42.30       48.26      4.68 o 
   7  12  -1       27.61       28.23      3.39 o 
   8  12  -1      208.61      252.48     11.87 o 
   9  12  -1       52.65       47.10      6.80 o 
  10  12  -1        9.95       11.23      5.07 o 
  11  12  -1       17.61       15.80      3.86 o 
  12  12  -1       18.11       20.28      4.22 o 
  13  12  -1        8.18        8.55      3.71 o 
  14  12  -1       30.80       34.50      5.01 o 
  15  12  -1        0.89       -0.14      3.49 o 
   0  13  -1       10.82       11.73      3.15 o 
   1  13  -1        9.70       13.11      2.50 o 
   2  13  -1       17.60       20.33      2.83 o 
   3  13  -1       95.94      107.63      4.62 o 
   4  13  -1       16.19       15.15      2.75 o 
   5  13  -1       30.56       39.59      4.56 o 
   6  13  -1       44.39       39.40      6.35 o 
   7  13  -1       57.18       60.31      7.70 o 
   8  13  -1       20.83       18.41      5.52 o 
   9  13  -1       12.58       13.79      5.00 o 
  10  13  -1        0.13        0.32      4.36 o 
  11  13  -1       11.16       10.02      3.87 o 
  12  13  -1        0.56        0.25      3.42 o 
  13  13  -1       11.92       10.09      4.01 o 
   1  14  -1       31.88       38.59      3.55 o 
   2  14  -1      136.90      154.76      5.73 o 
   3  14  -1        0.30        0.22      3.10 o 
   4  14  -1       56.23       64.76     14.98 o 
   5  14  -1       40.40       46.44      8.66 o 
   6  14  -1        3.67        1.11      3.17 o 
   7  14  -1        8.81        9.09      3.67 o 
   8  14  -1       40.23       38.37      7.06 o 
   9  14  -1        6.66        6.03      5.07 o 
  10  14  -1        9.74       13.92      5.77 o 
  11  14  -1       12.58        4.62      5.00 o 
   1  15  -1       14.72       11.64      3.72 o 
   2  15  -1        0.35        2.50      3.32 o 
   3  15  -1       83.84      102.50      9.05 o 
   4  15  -1        6.76        9.41      3.74 o 
   5  15  -1        7.28       11.13      4.04 o 
   6  15  -1       13.33       12.72      4.13 o 
   7  15  -1       61.96       81.30      6.72 o 
   8  15  -1        7.71        1.52      3.96 o 
   4   0   0     1505.45     1497.57      8.05 o 
   6   0   0      355.03      406.64      5.33 o 
   8   0   0      768.14      812.36      8.64 o 
  10   0   0       16.24        8.98      2.57 o 
  12   0   0        2.63       -0.90      2.31 o 
  14   0   0       86.93       75.20      6.42 o 
  16   0   0       84.50       69.62      7.44 o 
  18   0   0       61.00       79.30      8.15 o 
  20   0   0        6.27        3.66      4.81 o 
  22   0   0      109.24      146.03     11.81 o 
  24   0   0        6.27       16.87      6.99 o 
   2   1   0     3101.06      994.59    809.02 o 
   3   1   0        0.60        1.66      0.31 o 
   4   1   0     2352.05     2404.05     29.14 o 
   5   1   0    10408.46    10490.98    178.11 o 
   6   1   0      675.12      709.66      8.98 o 
   7   1   0      294.83      385.18      4.01 o 
   8   1   0      635.68      663.44      6.46 o 
   9   1   0      825.80      771.37      9.16 o 
  10   1   0       68.54       96.86      4.84 o 
  11   1   0      171.44      172.65      5.19 o 
  12   1   0      403.90      450.07      8.35 o 
  13   1   0       50.62       44.41      3.82 o 
  14   1   0      207.82      204.61      6.53 o 
  15   1   0      674.54      658.23     11.43 o 
  16   1   0        1.47        5.09      2.70 o 
  17   1   0       75.89       74.64      5.34 o 
  18   1   0        6.08        5.82      3.17 o 
  19   1   0        2.10        0.90      3.04 o 
  20   1   0        3.33        3.52      4.78 o 
  21   1   0       38.37       34.08      4.88 o 
  22   1   0        0.44        1.35      3.56 o 
  23   1   0        0.17        2.47      3.95 o 
  24   1   0       30.43       27.95      5.17 o 
   0   2   0    11514.15    11234.81     67.05 o 
   1   2   0     5564.47     5608.64    106.49 o 
   2   2   0    11858.56    10885.93    813.50 o 
   3   2   0       22.90       21.97      0.92 o 
   4   2   0     3789.41     3511.98     51.52 o 
   5   2   0      115.47      127.26      2.78 o 
   6   2   0       42.89       38.27      1.37 o 
   7   2   0      139.44      119.49      2.15 o 
   8   2   0      680.98      722.16     10.03 o 
   9   2   0       11.00        7.92      1.70 o 
  10   2   0      358.04      354.07      6.83 o 
  11   2   0       62.41       67.64      4.04 o 
  12   2   0      538.57      520.18      9.03 o 
  13   2   0        0.99        0.09      1.92 o 
  14   2   0      260.13      271.61      7.52 o 
  15   2   0        2.15        3.68      2.56 o 
  16   2   0      132.97      130.17      6.08 o 
  17   2   0        9.62        5.82      2.93 o 
  18   2   0       22.49       18.91      3.78 o 
  19   2   0        0.04       -0.26      2.77 o 
  20   2   0       17.97       17.70      4.04 o 
  21   2   0        8.50        6.26      3.72 o 
  22   2   0        3.67        6.88      3.75 o 
  23   2   0        4.37       -0.83      3.58 o 
   1   3   0     6741.97     7091.13     47.19 o 
   2   3   0     7103.32     7402.47    113.26 o 
   3   3   0       28.61       27.49      1.54 o 
   4   3   0      739.30      675.21     16.92 o 
   5   3   0       11.46       11.75      1.33 o 
   6   3   0       53.00       43.54      1.47 o 
   7   3   0      136.39      119.07      2.91 o 
   8   3   0      108.13      115.57      3.34 o 
   9   3   0       35.45       37.05      2.31 o 
  10   3   0      411.27      407.91     12.25 o 
  11   3   0      849.73      942.62     11.73 o 
  12   3   0        0.15       -0.93      1.97 o 
  13   3   0      132.63      114.78      6.93 o 
  14   3   0       32.86       26.22      3.33 o 
  15   3   0      279.05      282.65      8.79 o 
  16   3   0        0.20        1.14      2.72 o 
  17   3   0       23.26       21.61      3.72 o 
  18   3   0       89.59       95.10      5.97 o 
  19   3   0        1.42        1.07      3.18 o 
  20   3   0       30.49       30.80      6.54 o 
  21   3   0       16.30       18.11      4.22 o 
  22   3   0        0.52       -3.49      3.58 o 
  23   3   0        0.12       -3.27      3.42 o 
   0   4   0     1217.03     1321.01     27.26 o 
   1   4   0    12200.76    12350.31    200.65 o 
   2   4   0     4040.54     4245.56     59.73 o 
   3   4   0      983.09      966.16     16.03 o 
   4   4   0      415.51      500.70      7.76 o 
   5   4   0      629.16      654.16     13.47 o 
   6   4   0     1914.99     1997.65     34.85 o 
   7   4   0      182.31      214.70      6.16 o 
   8   4   0       28.93       31.26      2.19 o 
   9   4   0     1292.36     1496.59     25.06 o 
  10   4   0       98.93       81.41      3.21 o 
  11   4   0      560.26      559.93      9.28 o 
  12   4   0       14.57       13.48      2.56 o 
  13   4   0      382.73      356.17      8.28 o 
  14   4   0       74.99       63.58      4.74 o 
  15   4   0       10.98       18.40      3.42 o 
  16   4   0      163.63      173.46      7.47 o 
  17   4   0       18.41       16.86      3.70 o 
  18   4   0        0.27        0.81      2.88 o 
  19   4   0        2.12        0.68      3.40 o 
  20   4   0       13.77        9.56      3.70 o 
  21   4   0        2.81        4.89      3.58 o 
  22   4   0       13.59       15.44      4.43 o 
  23   4   0       21.33       36.33      5.60 o 
   1   5   0      352.42      342.47      5.34 o 
   2   5   0     2168.38     2143.80     22.37 o 
   3   5   0      424.37      478.03     11.57 o 
   4   5   0     1876.02     1785.17     14.99 o 
   5   5   0      191.40      177.76      3.30 o 
   6   5   0      197.51      200.59     10.39 o 
   7   5   0     1428.64     1520.49     34.35 o 
   8   5   0       97.98      117.20      4.92 o 
   9   5   0       96.31      109.01      3.51 o 
  10   5   0        1.63        2.63      1.50 o 
  11   5   0        0.55        0.73      1.46 o 
  12   5   0      156.04      155.38      4.61 o 
  13   5   0       25.54       17.47      3.13 o 
  14   5   0      172.50      178.88      9.37 o 
  15   5   0        1.18        0.40      2.83 o 
  16   5   0        1.26       -2.37      2.68 o 
  17   5   0       47.83       41.32      4.74 o 
  18   5   0        0.02       -0.76      3.02 o 
  19   5   0        0.19       -1.96      3.24 o 
  20   5   0       15.34       10.96      4.03 o 
  21   5   0        7.85       12.01      5.23 o 
  22   5   0       58.17       58.41      6.28 o 
   0   6   0       19.55       22.61      2.34 o 
   1   6   0     3742.57     3904.36    108.83 o 
   2   6   0      357.25      346.21      9.99 o 
   3   6   0      113.75      152.57      4.12 o 
   4   6   0     1403.22     1460.60     31.92 o 
   5   6   0      378.62      381.01     16.49 o 
   6   6   0       35.73       32.56      2.62 o 
   7   6   0      270.23      258.42     13.09 o 
   8   6   0      185.78      152.72      3.94 o 
   9   6   0      378.71      333.47      5.93 o 
  10   6   0       13.20       13.67      2.04 o 
  11   6   0       36.45       33.24      2.69 o 
  12   6   0        3.77        4.52      1.89 o 
  13   6   0      508.09      499.53      8.36 o 
  14   6   0        0.00        0.47      2.74 o 
  15   6   0       19.79       13.76      3.40 o 
  16   6   0      114.86      111.56      7.76 o 
  17   6   0      236.23      230.06     14.89 o 
  18   6   0       84.19       93.24      9.88 o 
  19   6   0       90.79       90.10      6.44 o 
  20   6   0        4.48       -0.10      3.52 o 
  21   6   0        0.78        0.08      3.52 o 
  22   6   0        9.34        9.54      4.30 o 
   1   7   0      786.88      831.40     25.00 o 
   2   7   0     1424.73     1370.25     27.30 o 
   3   7   0      124.95      128.79      4.17 o 
   4   7   0        5.92        3.17      1.56 o 
   5   7   0       14.54       13.06      2.00 o 
   6   7   0      412.59      409.71     15.82 o 
   7   7   0        1.94        3.42      1.85 o 
   8   7   0      460.89      414.16      8.60 o 
   9   7   0       25.73       27.16      2.49 o 
  10   7   0      482.50      459.45      7.05 o 
  11   7   0      152.72      158.33      4.74 o 
  12   7   0      282.20      256.06      6.73 o 
  13   7   0       19.98       20.69      2.80 o 
  14   7   0      326.51      317.31      7.02 o 
  15   7   0        0.90        2.57      3.06 o 
  16   7   0       56.44       59.46      5.46 o 
  17   7   0        1.07        1.50      3.37 o 
  18   7   0       77.59       80.44      6.19 o 
  19   7   0        7.40        8.28      3.75 o 
  20   7   0       44.15       43.56      7.06 o 
  21   7   0        0.83       -0.02      3.85 o 
   0   8   0      133.79      125.80     10.68 o 
   1   8   0     1160.75     1207.78     32.94 o 
   2   8   0      108.66      110.81      5.41 o 
   3   8   0      200.37      173.36      9.56 o 
   4   8   0      279.10      257.38      7.86 o 
   5   8   0        7.22        3.46      1.98 o 
   6   8   0        7.60        3.76      2.01 o 
   7   8   0      674.17      647.83     17.87 o 
   8   8   0       71.79       74.56      4.20 o 
   9   8   0      108.48      116.01      4.12 o 
  10   8   0        1.87        2.10      1.83 o 
  11   8   0        0.26       -1.17      1.80 o 
  12   8   0       18.14       17.18      2.65 o 
  13   8   0      325.79      305.55      6.84 o 
  14   8   0        7.67        8.70      2.63 o 
  15   8   0       17.05       18.84      4.10 o 
  16   8   0        8.94       15.61      3.87 o 
  17   8   0        7.23        6.40      3.52 o 
  18   8   0        0.70        3.04      3.53 o 
  19   8   0        6.21       12.21      4.22 o 
  20   8   0        0.87        1.79      3.80 o 
   1   9   0      909.42      911.67     35.62 o 
   2   9   0     1063.76     1025.88     33.66 o 
   3   9   0       52.93       52.83      5.39 o 
   4   9   0        6.86        5.35      2.25 o 
   5   9   0       32.09       27.75      3.14 o 
   6   9   0      573.71      618.81      9.70 o 
   7   9   0      107.48      102.23      7.60 o 
   8   9   0       31.72       26.38      3.09 o 
   9   9   0        9.47       10.01      2.17 o 
  10   9   0       19.79       19.38      2.58 o 
  11   9   0       82.94       75.51      3.89 o 
  12   9   0      128.45      125.61      4.82 o 
  13   9   0        3.35        2.34      2.35 o 
  14   9   0       43.66       42.46      3.68 o 
  15   9   0       88.29      101.89      4.96 o 
  16   9   0       24.71       36.04      4.86 o 
  17   9   0       23.79       31.32      4.94 o 
  18   9   0       13.77       20.55      4.46 o 
  19   9   0        0.89        4.47      3.83 o 
   0  10   0      207.74      232.28     24.67 o 
   1  10   0     1914.82     1900.39     63.21 o 
   2  10   0      317.56      309.84     11.63 o 
   3  10   0       86.48       70.67      6.86 o 
   4  10   0       14.66        6.89      5.61 o 
   5  10   0       19.65       24.26      3.21 o 
   6  10   0      173.01      162.84      5.92 o 
   7  10   0      142.56      143.92      5.74 o 
   8  10   0       56.10       45.09      3.98 o 
   9  10   0      177.95      167.34      6.01 o 
  10  10   0       68.79       63.24      3.96 o 
  11  10   0       14.10       10.79      2.57 o 
  12  10   0      101.38      104.51      4.68 o 
  13  10   0       21.47       16.81      2.94 o 
  14  10   0       26.44       26.88      3.35 o 
  15  10   0        3.44        4.39      2.63 o 
  16  10   0       15.09       13.94      4.01 o 
  17  10   0       25.13       24.96      5.52 o 
  18  10   0        0.06        1.02      3.43 o 
   1  11   0      108.16      124.40      5.36 o 
   2  11   0       89.36       91.38      4.28 o 
   3  11   0      682.01      714.53     29.30 o 
   4  11   0      295.30      307.93     15.07 o 
   5  11   0      145.82      131.88      5.98 o 
   6  11   0      142.43      127.70      5.89 o 
   7  11   0       16.38       10.51      2.96 o 
   8  11   0       11.82       12.09      3.05 o 
   9  11   0        1.42       -1.21      2.48 o 
  10  11   0       23.60       20.10      2.87 o 
  11  11   0       88.06       89.35      4.60 o 
  12  11   0        8.53        5.40      2.47 o 
  13  11   0        0.07        0.91      2.41 o 
  14  11   0       12.14       12.26      3.75 o 
  15  11   0       23.19       26.77      4.71 o 
  16  11   0        7.52        6.01      3.78 o 
  17  11   0        5.49        7.85      3.89 o 
   0  12   0      258.21      236.13     18.77 o 
   1  12   0      194.51      161.06      9.58 o 
   2  12   0       17.53       16.75      2.91 o 
   3  12   0      166.91      161.46      8.15 o 
   4  12   0       27.13       27.23      3.20 o 
   5  12   0      156.65      167.53      5.61 o 
   6  12   0       17.41       26.53      3.75 o 
   7  12   0        2.65        3.03      2.86 o 
   8  12   0       67.36       69.07      5.13 o 
   9  12   0        0.44       -2.54      2.54 o 
  10  12   0      105.79      109.58      8.39 o 
  11  12   0        0.29       -1.79      2.17 o 
  12  12   0       14.56       11.53      3.84 o 
  13  12   0       17.72       16.25      4.11 o 
  14  12   0        7.81        9.01      3.94 o 
  15  12   0        0.49       -2.24      4.20 o 
  16  12   0        7.67       15.53      5.90 o 
   1  13   0      620.47      652.51     23.24 o 
   2  13   0        5.40        1.99      5.73 o 
   3  13   0       50.82       54.52      5.21 o 
   4  13   0       40.75       38.68      4.07 o 
   5  13   0      139.98      162.31      6.66 o 
   6  13   0       47.13       46.05      5.36 o 
   7  13   0        1.66       -1.02      2.76 o 
   8  13   0        1.88       -1.74      2.69 o 
   9  13   0        7.15        5.45      4.94 o 
  10  13   0        0.29       -2.93      2.93 o 
  11  13   0        0.58       -0.72      3.30 o 
  12  13   0       30.52       35.79      5.13 o 
  13  13   0        0.18       -2.18      4.68 o 
  14  13   0        0.10       -2.37      4.81 o 
   0  14   0      238.47      223.73     15.69 o 
   1  14   0       34.24       30.51      3.69 o 
   2  14   0       28.04       26.95      4.42 o 
   3  14   0        2.69        5.41      2.68 o 
   4  14   0      150.21      155.37      7.03 o 
   5  14   0        7.30        8.58      3.02 o 
   6  14   0       19.98       22.09      3.31 o 
   7  14   0        4.35        3.37      3.44 o 
   8  14   0        0.05       -2.90      2.90 o 
   9  14   0       18.13       11.29      5.39 o 
  10  14   0        2.42        0.90      4.75 o 
  11  14   0       11.22        5.77      5.58 o 
   1  15   0       33.03       38.90      4.81 o 
   2  15   0       35.64       43.74      4.83 o 
   3  15   0        7.89        3.28      2.82 o 
   4  15   0        0.54       -0.53      3.37 o 
   5  15   0       34.53       49.81      5.69 o 
   6  15   0       11.42        6.12      3.95 o 
   7  15   0        9.25       12.11      4.15 o 
   8  15   0       62.62       79.10      8.15 o 
   1  16   0       12.71       16.43      6.03 o 
   2  16   0       32.74       36.19      5.39 o 
   2   0   1     9233.84     8411.71    141.61 o 
   4   0   1    15717.90    16356.88    704.63 o 
   6   0   1      344.03      420.26      6.00 o 
   8   0   1     1505.93     1577.11     17.26 o 
  10   0   1      383.54      409.48     10.20 o 
  12   0   1      625.00      661.13     14.31 o 
  14   0   1      684.92      626.93     15.46 o 
  16   0   1      165.03      160.73      9.30 o 
  18   0   1      275.82      267.43     12.58 o 
  20   0   1        8.12       12.96      5.58 o 
  22   0   1      144.32      171.44     11.93 o 
   0   1   1     1481.27     1033.42    164.74 o 
   1   1   1       67.58       37.25     22.27 o 
   2   1   1     1309.30     1266.68    163.75 o 
   3   1   1    16361.95    16773.61    347.43 o 
   4   1   1     9361.08     9970.65    198.75 o 
   5   1   1     7824.11     8110.03    145.37 o 
   6   1   1     1547.60     1588.58     28.23 o 
   7   1   1     1236.54     1193.86     19.24 o 
   8   1   1      392.98      434.58     10.28 o 
   9   1   1      312.87      400.16      6.85 o 
  10   1   1       87.93       98.47      7.76 o 
  11   1   1      280.91      260.73      6.33 o 
  12   1   1       36.12       37.92      4.33 o 
  13   1   1      415.71      438.03     12.35 o 
  14   1   1       55.30       58.98      4.62 o 
  15   1   1      373.37      366.17     14.47 o 
  16   1   1       17.22       21.39      3.60 o 
  17   1   1      314.59      294.11      8.71 o 
  18   1   1       30.74       31.37      4.30 o 
  19   1   1       65.15       71.24      5.84 o 
  20   1   1       24.98       25.54      4.32 o 
  21   1   1       15.43       19.97      4.38 o 
  22   1   1       17.93       21.45      4.66 o 
  23   1   1       17.21       21.43      4.77 o 
   1   2   1      331.63      290.85     15.01 o 
   2   2   1    10522.26    10835.53    193.90 o 
   3   2   1     1294.08     1457.97     37.72 o 
   4   2   1     1728.26     1726.96     34.32 o 
   5   2   1     1115.20     1093.91     20.90 o 
   6   2   1      864.37      814.78      9.30 o 
   7   2   1      690.04      751.14     14.20 o 
   8   2   1     2563.68     2664.79     40.20 o 
   9   2   1     1209.12     1202.55     30.64 o 
  10   2   1       46.80       52.06      2.78 o 
  11   2   1       66.52       75.66      3.95 o 
  12   2   1      426.25      423.92     10.01 o 
  13   2   1      141.85      138.88      6.54 o 
  14   2   1      616.78      652.89     11.11 o 
  15   2   1      158.65      158.95      6.40 o 
  16   2   1        2.69        9.33      3.13 o 
  17   2   1       28.42       21.98      3.82 o 
  18   2   1       58.04       57.46      5.21 o 
  19   2   1       30.93       29.43      4.36 o 
  20   2   1       78.13       90.17      6.51 o 
  21   2   1        0.04       -2.41      3.22 o 
  22   2   1       19.29       24.91      4.70 o 
  23   2   1        0.46        0.39      3.83 o 
   0   3   1     2716.80     2978.35     34.41 o 
   1   3   1     7300.59     7644.45     94.21 o 
   2   3   1      977.45     1002.94     24.28 o 
   3   3   1     1539.86     1534.98     19.27 o 
   4   3   1     3240.15     3460.85     65.91 o 
   5   3   1     2280.61     2478.54     53.97 o 
   6   3   1       49.59       42.13      2.03 o 
   7   3   1     2766.76     2814.01     70.89 o 
   8   3   1      249.20      245.38      4.70 o 
   9   3   1      179.85      201.19      5.80 o 
  10   3   1      273.29      288.01      5.40 o 
  11   3   1      153.06      162.57      4.36 o 
  12   3   1      166.24      170.97      9.46 o 
  13   3   1      362.24      357.71      8.19 o 
  14   3   1        4.62        2.04      2.54 o 
  15   3   1      117.33      109.68      5.72 o 
  16   3   1      328.77      330.21      9.03 o 
  17   3   1      214.08      202.32      7.87 o 
  18   3   1       13.28       10.16      3.85 o 
  19   3   1       14.09       16.03      3.89 o 
  20   3   1       25.42       26.68      4.58 o 
  21   3   1       15.44       15.21      4.23 o 
  22   3   1       27.09       26.84      5.39 o 
  23   3   1        2.11       -0.12      5.42 o 
   1   4   1     2968.01     3084.74     49.11 o 
   2   4   1       96.35       88.87      4.76 o 
   3   4   1     1266.52     1252.62     24.30 o 
   4   4   1      239.19      256.86      4.40 o 
   5   4   1       14.43       11.63      0.92 o 
   6   4   1      969.00     1012.41     17.67 o 
   7   4   1      896.56      850.77     16.54 o 
   8   4   1      592.29      570.13      6.00 o 
   9   4   1      214.65      220.43      5.77 o 
  10   4   1       34.48       36.86      2.90 o 
  11   4   1      287.24      283.93      5.58 o 
  12   4   1       26.20       26.33      2.56 o 
  13   4   1        2.53        0.36      1.76 o 
  14   4   1       37.68       39.03      5.39 o 
  15   4   1      269.78      275.72      8.63 o 
  16   4   1       77.34       84.13      5.71 o 
  17   4   1        4.15        4.23      3.04 o 
  18   4   1       55.92       47.39      5.12 o 
  19   4   1       38.32       38.18      4.83 o 
  20   4   1        5.63        5.25      4.23 o 
  21   4   1       17.84       19.61      4.60 o 
  22   4   1       22.51       20.16      4.76 o 
  23   4   1       20.88       18.28      4.83 o 
   0   5   1     1267.13     1267.30     24.54 o 
   1   5   1     2504.03     2710.45     52.71 o 
   2   5   1     2270.11     2444.66     27.03 o 
   3   5   1      376.22      396.89     11.64 o 
   4   5   1       54.62       58.83      2.37 o 
   5   5   1      342.40      355.37      6.54 o 
   6   5   1       84.93       76.23      2.17 o 
   7   5   1       12.19       17.49      1.44 o 
   8   5   1      795.84      792.71     16.64 o 
   9   5   1      248.75      242.61     10.70 o 
  10   5   1      484.81      456.98     12.71 o 
  11   5   1      155.33      156.14      5.03 o 
  12   5   1       74.27       70.95      3.52 o 
  13   5   1       91.05       82.97      3.97 o 
  14   5   1       29.88       28.56      3.21 o 
  15   5   1       39.16       36.15      4.17 o 
  16   5   1      468.57      495.89     11.32 o 
  17   5   1       49.96       46.98      5.68 o 
  18   5   1       13.31       11.23      3.58 o 
  19   5   1        5.20        1.74      3.17 o 
  20   5   1       35.27       34.77      5.01 o 
  21   5   1       26.53       24.33      4.73 o 
  22   5   1        5.01        1.11      4.33 o 
   1   6   1     1198.20     1216.42     28.01 o 
   2   6   1      335.17      346.94      9.13 o 
   3   6   1      512.51      539.97      7.70 o 
   4   6   1      310.45      368.67      6.90 o 
   5   6   1      722.91      708.18     22.94 o 
   6   6   1       80.45       82.89      2.50 o 
   7   6   1      970.18      936.61     15.00 o 
   8   6   1       61.44       61.79      3.00 o 
   9   6   1      340.66      331.72      5.91 o 
  10   6   1       46.93       42.55      3.02 o 
  11   6   1      138.29      128.35      4.41 o 
  12   6   1       61.41       54.79      4.39 o 
  13   6   1       12.81        8.27      2.36 o 
  14   6   1       28.58       28.09      3.16 o 
  15   6   1      326.79      331.43      8.43 o 
  16   6   1        1.34        1.18      3.22 o 
  17   6   1       28.89       23.25      4.23 o 
  18   6   1        7.08        8.33      3.79 o 
  19   6   1       39.68       36.36      4.97 o 
  20   6   1       13.61        9.58      3.89 o 
  21   6   1       23.62       28.14      5.17 o 
  22   6   1       13.16        5.29      4.11 o 
   0   7   1     1960.59     1971.61     54.95 o 
   1   7   1      517.33      518.46     12.70 o 
   2   7   1     1148.70     1117.00     26.46 o 
   3   7   1        3.23        1.81      1.78 o 
   4   7   1      475.00      492.11      7.99 o 
   5   7   1      114.70      114.59      4.48 o 
   6   7   1      884.10      835.94     11.52 o 
   7   7   1      260.12      263.79     12.64 o 
   8   7   1      205.75      228.38      8.84 o 
   9   7   1       66.37       62.64      3.41 o 
  10   7   1      651.10      606.25     20.44 o 
  11   7   1      105.71       97.83      4.30 o 
  12   7   1       81.43       87.91      4.30 o 
  13   7   1      278.67      278.79      8.59 o 
  14   7   1      101.64       92.36      4.62 o 
  15   7   1       49.62       48.25      3.91 o 
  16   7   1      265.50      283.04     11.34 o 
  17   7   1        8.10        4.35      3.58 o 
  18   7   1       25.33       23.41      4.49 o 
  19   7   1       12.83        6.72      3.89 o 
  20   7   1       38.44       46.36      5.58 o 
  21   7   1        0.19       -0.58      3.60 o 
   1   8   1      110.94      101.72      3.17 o 
   2   8   1      136.37      130.66      3.87 o 
   3   8   1      117.67      114.13      4.67 o 
   4   8   1      764.55      751.47     10.43 o 
   5   8   1      523.50      450.33      8.35 o 
   6   8   1      165.89      182.22      5.88 o 
   7   8   1       59.37       52.94      4.40 o 
   8   8   1       36.88       31.10      3.53 o 
   9   8   1      632.75      602.16     13.72 o 
  10   8   1       57.40       57.33      3.73 o 
  11   8   1      438.45      412.40      7.51 o 
  12   8   1       59.03       69.82      4.29 o 
  13   8   1       48.40       51.66      3.92 o 
  14   8   1      126.98      137.16      8.09 o 
  15   8   1      240.97      239.23      7.31 o 
  16   8   1       32.38       43.06      4.05 o 
  17   8   1       46.89       48.05      5.42 o 
  18   8   1       24.17       26.78      4.65 o 
  19   8   1       17.70       17.16      4.47 o 
  20   8   1        0.91        0.35      3.63 o 
   0   9   1      675.91      640.70     10.26 o 
   1   9   1      111.59      119.19      3.73 o 
   2   9   1      185.08      174.38      4.51 o 
   3   9   1      212.26      218.18      8.17 o 
   4   9   1      289.17      293.25      7.42 o 
   5   9   1      441.89      438.79     10.43 o 
   6   9   1      977.05      904.52     12.32 o 
   7   9   1       11.40       11.28      2.35 o 
   8   9   1       57.41       52.41      3.55 o 
   9   9   1       66.60       65.00      3.89 o 
  10   9   1      229.40      224.53      7.86 o 
  11   9   1        6.45        5.29      2.35 o 
  12   9   1      126.48      133.23      5.21 o 
  13   9   1       19.64       20.74      3.10 o 
  14   9   1       48.07       41.01      3.77 o 
  15   9   1        0.04       -0.35      2.44 o 
  16   9   1      115.60      125.45      5.77 o 
  17   9   1       46.09       47.10      4.31 o 
  18   9   1       41.76       41.12      5.37 o 
  19   9   1        6.67       10.35      4.37 o 
   1  10   1      681.20      671.85     19.79 o 
   2  10   1       10.57        8.51      2.10 o 
   3  10   1       60.02       54.27      3.66 o 
   4  10   1       53.37       52.38      3.64 o 
   5  10   1      199.18      194.60      6.64 o 
   6  10   1      245.02      245.37      7.33 o 
   7  10   1       87.30       74.55      5.00 o 
   8  10   1       74.42       67.31      4.00 o 
   9  10   1       58.75       59.63      3.96 o 
  10  10   1       34.29       31.61      3.26 o 
  11  10   1        2.55       -0.33      2.17 o 
  12  10   1       46.06       46.26      3.71 o 
  13  10   1        3.00        1.83      2.67 o 
  14  10   1       44.45       46.86      4.02 o 
  15  10   1       44.20       47.31      4.17 o 
  16  10   1        3.76        0.71      2.67 o 
  17  10   1        0.08        1.38      2.90 o 
  18  10   1       17.73       21.24      4.72 o 
   0  11   1       44.64       39.79      4.17 o 
   1  11   1      200.59      198.33      5.16 o 
   2  11   1       62.63       55.42      3.36 o 
   3  11   1      342.89      354.81     12.32 o 
   4  11   1      155.54      153.39      5.39 o 
   5  11   1       12.81       11.18      2.69 o 
   6  11   1       55.76       53.20      4.68 o 
   7  11   1      131.23      119.50      6.06 o 
   8  11   1      118.33      114.56      6.51 o 
   9  11   1      105.33      101.96      4.79 o 
  10  11   1       40.41       35.20      3.51 o 
  11  11   1       18.56       12.15      2.82 o 
  12  11   1        0.57       -2.30      2.30 o 
  13  11   1       77.23       84.97      4.90 o 
  14  11   1        4.47        2.61      2.66 o 
  15  11   1       28.19       33.84      3.86 o 
  16  11   1       18.98       17.34      4.15 o 
  17  11   1       12.66       17.32      6.54 o 
   1  12   1       38.29       34.59      2.97 o 
   2  12   1       34.65       28.77      3.33 o 
   3  12   1      290.95      302.63      7.19 o 
   4  12   1       17.98       18.39      3.09 o 
   5  12   1       90.30      104.42      6.96 o 
   6  12   1       42.69       43.80      3.80 o 
   7  12   1       27.57       25.20      3.88 o 
   8  12   1      206.40      234.39      8.06 o 
   9  12   1       53.40       50.65      4.08 o 
  10  12   1        9.75        8.86      2.80 o 
  11  12   1       17.30       16.02      3.10 o 
  12  12   1       18.86       18.26      3.83 o 
  13  12   1        8.21        7.21      3.39 o 
  14  12   1       30.84       31.80      5.84 o 
  15  12   1        0.94        2.37      4.94 o 
   0  13   1       10.93       11.10      3.49 o 
   1  13   1        8.71        9.75      2.38 o 
   2  13   1       17.53       21.51      3.19 o 
   3  13   1       99.24      105.68      5.14 o 
   4  13   1       16.22       13.69      2.95 o 
   5  13   1       30.71       35.05      3.66 o 
   6  13   1       44.42       39.49      3.82 o 
   7  13   1       56.09       53.61      4.26 o 
   8  13   1       20.82       20.02      3.33 o 
   9  13   1       13.42       11.12      6.51 o 
  10  13   1        0.13       -1.52      2.91 o 
  11  13   1       11.47       10.02      3.75 o 
  12  13   1        0.55        1.15      4.88 o 
  13  13   1       11.61       10.20      5.84 o 
   1  14   1       31.57       36.55      3.91 o 
   2  14   1      135.09      144.40      5.98 o 
   3  14   1        0.29        3.33      2.71 o 
   4  14   1       56.55       57.86      4.51 o 
   5  14   1       40.19       40.97      4.07 o 
   6  14   1        3.77        3.84      2.78 o 
   7  14   1        8.62        9.72      3.06 o 
   8  14   1       42.46       43.99      4.21 o 
   9  14   1        6.71        7.94      3.09 o 
  10  14   1        9.57        8.44      4.26 o 
  11  14   1       12.68       11.29      5.84 o 
   0  15   1       20.27       21.37      5.84 o 
   1  15   1       14.03       11.76      3.16 o 
   2  15   1        0.38        1.34      2.78 o 
   3  15   1       83.11       88.38      5.31 o 
   4  15   1        6.65        6.84      3.03 o 
   5  15   1        7.25        6.88      3.10 o 
   6  15   1       13.29       17.11      3.55 o 
   7  15   1       61.20       81.38     14.98 o 
   8  15   1        7.70       11.71      4.49 o 
   0   0   2     8558.59     8492.83     56.08 o 
   2   0   2     5431.99     5554.72    188.15 o 
   4   0   2     2360.93     2590.46    116.42 o 
   6   0   2     2892.11     3012.91    116.58 o 
   8   0   2      797.58      777.97     39.68 o 
  10   0   2      419.43      458.38     10.97 o 
  12   0   2      289.96      262.04      9.75 o 
  14   0   2      837.23      804.27     17.32 o 
  16   0   2      119.37      100.16      7.89 o 
  18   0   2       37.31       45.23      6.74 o 
  20   0   2      282.11      261.53     13.15 o 
  22   0   2       83.36       67.69      9.11 o 
   1   1   2     4169.12     4017.30     52.90 o 
   2   1   2     1014.71     1027.57     17.67 o 
   3   1   2     2974.02     3035.76     78.69 o 
   4   1   2      379.49      423.41      7.42 o 
   5   1   2     1785.73     1763.92     43.42 o 
   6   1   2      787.27      917.55     23.27 o 
   7   1   2      958.76     1123.92     31.09 o 
   8   1   2      736.13      777.19     12.42 o 
   9   1   2      711.66      738.87     15.01 o 
  10   1   2       62.29       82.20      3.47 o 
  11   1   2      862.23      880.26     12.86 o 
  12   1   2      104.77       90.86      4.51 o 
  13   1   2      348.64      351.15      8.37 o 
  14   1   2      118.37      104.62      5.33 o 
  15   1   2      446.37      456.94      9.93 o 
  16   1   2       82.88       82.51      5.39 o 
  17   1   2       57.94       64.39      5.06 o 
  18   1   2       87.22       89.52      6.09 o 
  19   1   2       42.48       37.42      4.74 o 
  20   1   2       24.59       22.38      4.37 o 
  21   1   2       17.55       21.67      4.56 o 
  22   1   2       34.51       38.89      5.53 o 
  23   1   2       25.30       28.83      5.22 o 
   0   2   2     8886.63     8303.25     94.77 o 
   2   2   2      157.11      115.29     24.74 o 
   3   2   2      233.70      238.85      5.95 o 
   4   2   2      908.95     1052.61     23.64 o 
   5   2   2     2778.07     3046.80     66.71 o 
   6   2   2      908.15      953.91     20.00 o 
   7   2   2       61.58       65.64      2.51 o 
   8   2   2     1048.37     1069.12     19.15 o 
   9   2   2     2826.20     2896.52     87.13 o 
  10   2   2     1178.62     1240.29     21.18 o 
  11   2   2      257.27      276.12      7.98 o 
  12   2   2      343.10      342.52      6.39 o 
  13   2   2      357.89      372.19      8.48 o 
  14   2   2      607.98      620.91     34.78 o 
  15   2   2       21.36       20.63      4.49 o 
  16   2   2       72.96       71.89      5.55 o 
  17   2   2       94.32      106.75      6.35 o 
  18   2   2      153.89      157.01      7.33 o 
  19   2   2        3.12        1.86      3.19 o 
  20   2   2       85.05       81.00      6.32 o 
  21   2   2        4.67        3.44      3.67 o 
  22   2   2       12.27       20.26      4.44 o 
  23   2   2        0.82        2.61      6.10 o 
   1   3   2      599.50      612.19      6.99 o 
   2   3   2     2084.67     2080.90     37.58 o 
   3   3   2      174.03      189.56      5.15 o 
   4   3   2       43.28       50.64      2.03 o 
   5   3   2      622.24      619.81     16.28 o 
   6   3   2       81.13       78.43      1.84 o 
   7   3   2     1222.98     1220.97     28.09 o 
   8   3   2      224.56      222.33      3.40 o 
   9   3   2      717.10      730.87     21.90 o 
  10   3   2      290.11      284.30      8.53 o 
  11   3   2      369.31      353.30      7.85 o 
  12   3   2      376.97      357.40     10.54 o 
  13   3   2      178.71      163.83      6.27 o 
  14   3   2      540.00      535.08     18.45 o 
  15   3   2      255.11      236.77      7.62 o 
  16   3   2       62.00       72.93      5.58 o 
  17   3   2       65.19       67.36      5.41 o 
  18   3   2       16.43       11.43      3.61 o 
  19   3   2       14.37       15.72      3.74 o 
  20   3   2        0.98       -1.09      3.18 o 
  21   3   2        5.98        5.73      3.65 o 
  22   3   2        1.85        3.09      4.36 o 
  23   3   2       13.17       13.90      4.53 o 
   0   4   2     1189.14     1297.29     34.27 o 
   1   4   2       39.53       31.75      5.54 o 
   2   4   2     1400.23     1498.78     27.18 o 
   3   4   2      363.04      338.58      7.56 o 
   4   4   2      797.73      842.84     15.16 o 
   5   4   2     1428.15     1478.47     19.73 o 
   6   4   2       83.43       89.68      4.20 o 
   7   4   2      442.44      420.73     11.97 o 
   8   4   2      651.93      667.28     17.16 o 
   9   4   2      285.15      280.04      6.43 o 
  10   4   2      432.85      434.08      7.74 o 
  11   4   2      469.75      469.80     16.83 o 
  12   4   2      144.40      131.88      4.44 o 
  13   4   2      975.39      919.25     27.37 o 
  14   4   2      340.15      341.45      7.12 o 
  15   4   2       26.21       20.76      3.20 o 
  16   4   2       38.79       39.54      6.96 o 
  17   4   2       57.83       60.81      5.31 o 
  18   4   2       12.98       14.40      3.79 o 
  19   4   2       54.22       53.32      5.38 o 
  20   4   2       16.86       14.82      3.99 o 
  21   4   2        4.40        3.98      3.58 o 
  22   4   2        5.90        9.87      4.24 o 
   1   5   2      597.36      640.98      9.21 o 
   2   5   2     2905.75     2745.53     37.70 o 
   3   5   2      706.74      754.69     14.00 o 
   4   5   2     1095.95     1252.57     23.20 o 
   5   5   2      474.08      467.60      9.04 o 
   6   5   2      100.81      122.75      3.80 o 
   7   5   2      499.60      519.98      9.30 o 
   8   5   2      710.94      698.25     12.84 o 
   9   5   2       85.14       90.40      2.70 o 
  10   5   2      141.86      144.95      4.33 o 
  11   5   2       76.30       71.13      3.60 o 
  12   5   2      244.88      233.79      5.81 o 
  13   5   2       12.35       12.06      2.54 o 
  14   5   2       60.93       61.36      4.18 o 
  15   5   2       30.51       26.02      3.95 o 
  16   5   2       38.32       25.86      3.18 o 
  17   5   2       18.05       16.84      3.67 o 
  18   5   2       66.88       62.65      6.64 o 
  19   5   2       46.24       47.97      6.45 o 
  20   5   2        2.57        1.37      3.52 o 
  21   5   2        1.21        3.59      3.63 o 
  22   5   2        9.83       15.40      4.47 o 
   0   6   2     1522.70     1706.41     41.06 o 
   1   6   2      424.13      434.70      6.20 o 
   2   6   2      133.80      144.95      3.35 o 
   3   6   2      705.06      689.14     11.22 o 
   4   6   2      449.43      452.33      8.41 o 
   5   6   2        4.83        4.47      1.39 o 
   6   6   2       65.33       62.37      2.84 o 
   7   6   2      122.56      113.35      4.63 o 
   8   6   2       39.68       46.31      2.10 o 
   9   6   2       98.53       88.68      4.65 o 
  10   6   2       47.79       44.91      3.20 o 
  11   6   2      146.21      164.06      4.98 o 
  12   6   2       42.93       40.57      3.33 o 
  13   6   2      835.44      825.23     22.58 o 
  14   6   2        3.16        4.33      2.58 o 
  15   6   2      121.15      124.29      5.16 o 
  16   6   2       67.83       70.98      4.46 o 
  17   6   2       17.23       13.22      3.63 o 
  18   6   2        1.47        1.52      3.40 o 
  19   6   2       57.62       61.70      5.87 o 
  20   6   2        9.72        6.49      3.72 o 
  21   6   2        4.89        6.36      3.96 o 
   1   7   2      969.21     1065.29     23.50 o 
   2   7   2       57.83       45.33      2.55 o 
   3   7   2      238.60      228.29      4.96 o 
   4   7   2      277.09      244.86      6.36 o 
   5   7   2        6.60        6.88      1.62 o 
   6   7   2      203.77      197.61      5.35 o 
   7   7   2       13.91       12.75      2.05 o 
   8   7   2      927.12      900.66     23.13 o 
   9   7   2      223.35      206.16      8.20 o 
  10   7   2       60.09       59.13      3.77 o 
  11   7   2      110.27      104.20      4.67 o 
  12   7   2      479.79      472.57     12.80 o 
  13   7   2      177.13      174.00      6.46 o 
  14   7   2      204.05      215.97     10.33 o 
  15   7   2       43.70       40.22      3.76 o 
  16   7   2       21.01       18.77      3.19 o 
  17   7   2        8.43        7.22      2.81 o 
  18   7   2       72.91       95.97      6.87 o 
  19   7   2       11.90       14.14      4.24 o 
  20   7   2        1.29       -3.44      3.44 o 
  21   7   2        0.96        3.34      5.52 o 
   0   8   2      405.70      441.72     12.93 o 
   1   8   2      995.37      949.67     33.52 o 
   2   8   2      132.90      127.77      3.92 o 
   3   8   2      446.99      457.23     11.66 o 
   4   8   2       22.98       20.10      1.93 o 
   5   8   2       77.80       73.77      3.38 o 
   6   8   2      254.20      256.80      6.56 o 
   7   8   2      395.64      401.84     16.04 o 
   8   8   2      275.85      260.07     10.63 o 
   9   8   2      679.06      670.09     12.82 o 
  10   8   2       12.60       11.06      2.52 o 
  11   8   2       80.15       76.10      4.34 o 
  12   8   2       62.51       62.07      4.21 o 
  13   8   2      389.69      375.13     11.85 o 
  14   8   2       19.62       26.78      3.37 o 
  15   8   2       18.64       18.42      3.17 o 
  16   8   2       21.85       21.37      3.35 o 
  17   8   2        1.30        4.20      2.76 o 
  18   8   2        3.49        1.38      2.83 o 
  19   8   2       32.02       35.23      7.38 o 
  20   8   2        4.96        3.66      5.97 o 
   1   9   2      100.56       93.38      3.45 o 
   2   9   2      133.46      133.91      3.92 o 
   3   9   2        3.03        1.08      1.81 o 
   4   9   2      338.59      323.24     11.87 o 
   5   9   2       98.15       87.39      3.40 o 
   6   9   2       32.80       24.16      2.70 o 
   7   9   2       48.70       48.33      3.33 o 
   8   9   2      431.75      415.27      7.50 o 
   9   9   2      119.68      121.82      7.79 o 
  10   9   2      181.04      173.50      5.63 o 
  11   9   2       88.14       85.20      5.15 o 
  12   9   2      134.97      135.29      8.04 o 
  13   9   2       14.47       15.86      2.96 o 
  14   9   2       57.45       61.30      4.44 o 
  15   9   2       31.16       35.90      3.99 o 
  16   9   2       31.06       34.58      3.89 o 
  17   9   2       12.04       10.22      3.87 o 
  18   9   2       64.05       73.36      6.65 o 
  19   9   2       16.25       15.21      6.67 o 
   0  10   2      490.34      489.36     16.52 o 
   1  10   2       95.48      103.55      4.96 o 
   2  10   2       30.86       28.11      2.58 o 
   3  10   2      211.80      207.39      7.90 o 
   4  10   2       70.90       74.37      4.16 o 
   5  10   2      130.74      120.72      4.69 o 
   6  10   2       64.51       66.05      3.84 o 
   7  10   2      117.56      116.61      4.64 o 
   8  10   2       17.13       17.52      2.70 o 
   9  10   2       81.06       74.58      4.43 o 
  10  10   2       72.65       76.87      4.37 o 
  11  10   2       25.62       25.90      3.27 o 
  12  10   2       18.22       14.83      2.94 o 
  13  10   2       45.48       41.52      3.90 o 
  14  10   2       20.50       22.78      4.24 o 
  15  10   2       46.48       37.73      4.91 o 
  16  10   2       21.95       17.80      5.58 o 
  17  10   2        0.38       -0.80      3.54 o 
  18  10   2        2.14        0.68      3.72 o 
   1  11   2       22.06       19.87      2.49 o 
   2  11   2      195.43      193.18      5.08 o 
   3  11   2       16.60       15.58      2.73 o 
   4  11   2       12.66       14.76      2.71 o 
   5  11   2      128.34      143.55      4.45 o 
   6  11   2       15.31       16.93      2.40 o 
   7  11   2       59.28       61.28      3.54 o 
   8  11   2       91.39       96.83      4.70 o 
   9  11   2      100.22       89.08      4.74 o 
  10  11   2       31.14       33.69      4.48 o 
  11  11   2      113.96      115.99      6.46 o 
  12  11   2       36.43       33.95      4.67 o 
  13  11   2        1.47        1.51      3.43 o 
  14  11   2       57.53       56.87      5.68 o 
  15  11   2       33.07       35.37      5.16 o 
  16  11   2       10.94        9.13      4.03 o 
   0  12   2      138.05      153.92      7.35 o 
   1  12   2        2.34       -0.54      1.91 o 
   2  12   2        0.73       -0.09      2.14 o 
   3  12   2       22.00       21.23      2.99 o 
   4  12   2       65.88       66.99      4.44 o 
   5  12   2        2.52        2.51      2.27 o 
   6  12   2       39.29       46.43      4.93 o 
   7  12   2      120.74      119.93      5.34 o 
   8  12   2        6.73        4.79      2.61 o 
   9  12   2        8.33        7.08      2.83 o 
  10  12   2      111.97      117.82      6.79 o 
  11  12   2        0.47        0.86      3.21 o 
  12  12   2       44.17       44.46      5.16 o 
  13  12   2       13.60        8.05      3.83 o 
  14  12   2       45.47       54.01      5.84 o 
  15  12   2       15.46       11.06      4.33 o 
   1  13   2       31.84       32.62      3.12 o 
   2  13   2       12.69       12.96      2.88 o 
   3  13   2        7.55        8.45      2.74 o 
   4  13   2        9.34        7.03      2.69 o 
   5  13   2       71.29       89.41      5.07 o 
   6  13   2       10.75       14.24      3.11 o 
   7  13   2       39.25       42.27      4.15 o 
   8  13   2       26.72       30.50      4.31 o 
   9  13   2       15.49       16.48      3.35 o 
  10  13   2        2.47        2.98      3.02 o 
  11  13   2       47.98       45.85      5.36 o 
  12  13   2       48.57       46.90      6.38 o 
  13  13   2       35.51       33.10      5.18 o 
   0  14   2       74.30       74.12      6.03 o 
   1  14   2       17.29       13.65      3.16 o 
   2  14   2        0.49       -2.39      2.51 o 
   3  14   2       32.14       35.42      3.99 o 
   4  14   2       20.07       22.04      3.56 o 
   5  14   2        0.65       -0.60      2.76 o 
   6  14   2       98.55      110.82      5.63 o 
   7  14   2       22.00       32.71      4.03 o 
   8  14   2        1.39        2.22      2.90 o 
   9  14   2        9.94        8.58      3.33 o 
  10  14   2       47.74       57.56      4.96 o 
   1  15   2       88.00      104.77      6.88 o 
   2  15   2       24.85       27.05      3.94 o 
   3  15   2        3.77        6.85      3.17 o 
   4  15   2        1.40        1.23      2.88 o 
   5  15   2       24.48       28.42      4.01 o 
   6  15   2       11.72       15.87      3.69 o 
   7  15   2       20.37       22.02      3.96 o 
   2   0   3     3066.01     3036.19     46.51 o 
   4   0   3     7267.03     7611.29    296.80 o 
   6   0   3     4158.55     4614.11    120.59 o 
   8   0   3      624.09      559.04     13.89 o 
  10   0   3       70.89       66.90      3.95 o 
  12   0   3      226.64      223.61      9.24 o 
  14   0   3      130.80      116.07      7.70 o 
  16   0   3      152.35      155.85      9.75 o 
  18   0   3       38.37       41.00      6.61 o 
  20   0   3       51.45       44.27      7.31 o 
  22   0   3       16.75       11.23      6.10 o 
   0   1   3     1833.91     1840.78     15.13 o 
   1   1   3      122.75      132.64      1.87 o 
   2   1   3      873.35      886.61     30.10 o 
   3   1   3     2071.13     1772.39    151.89 o 
   4   1   3     2542.46     2818.32     47.99 o 
   5   1   3     2321.70     2486.81     79.84 o 
   6   1   3      195.36      211.81      4.98 o 
   7   1   3      630.45      645.96     14.24 o 
   8   1   3       40.05       43.52      2.15 o 
   9   1   3     1150.03     1187.48     22.57 o 
  10   1   3      344.79      341.29     11.57 o 
  11   1   3      574.01      586.41     20.62 o 
  12   1   3        1.87        2.18      1.80 o 
  13   1   3      272.48      252.65      7.17 o 
  14   1   3       75.14       70.74      4.83 o 
  15   1   3        5.12        7.13      2.85 o 
  16   1   3       90.26       90.13      5.54 o 
  17   1   3      192.18      205.04      7.81 o 
  18   1   3       38.60       35.88      4.47 o 
  19   1   3       41.99       43.08      5.10 o 
  20   1   3       13.33       11.60      3.94 o 
  21   1   3        0.83        2.22      3.55 o 
  22   1   3        4.44        2.27      3.74 o 
  23   1   3       20.93       15.20      4.56 o 
   1   2   3      104.90       98.47      1.60 o 
   2   2   3      864.05      833.28      8.18 o 
   3   2   3      224.06      230.55      3.38 o 
   4   2   3     1263.83     1451.91     28.10 o 
   5   2   3      577.46      548.74     14.77 o 
   6   2   3      970.15     1104.10     38.03 o 
   7   2   3      310.65      344.34     10.40 o 
   8   2   3      387.27      339.99     16.27 o 
   9   2   3      111.49       99.57      4.35 o 
  10   2   3       86.14       83.71      4.54 o 
  11   2   3      120.76      126.17      6.01 o 
  12   2   3      211.63      207.72      9.23 o 
  13   2   3      164.43      170.67      6.44 o 
  14   2   3       91.18       90.84      5.84 o 
  15   2   3      222.35      231.91      8.28 o 
  16   2   3       17.15       14.95      3.45 o 
  17   2   3      168.13      160.30      7.03 o 
  18   2   3      109.28      122.15      6.76 o 
  19   2   3        6.45        9.81      3.54 o 
  20   2   3        7.39        2.46      3.28 o 
  21   2   3        1.73        2.38      3.64 o 
  22   2   3       15.89       10.00      4.33 o 
   0   3   3     1160.50     1281.11     11.16 o 
   1   3   3      499.22      487.28      5.80 o 
   2   3   3      596.23      589.56     12.95 o 
   3   3   3     1300.90     1311.56     21.97 o 
   4   3   3      599.03      456.51     74.02 o 
   5   3   3       49.04       59.27      5.35 o 
   6   3   3      985.03     1009.67     27.29 o 
   7   3   3     1714.89     1828.48     62.39 o 
   8   3   3       33.55       27.80      1.75 o 
   9   3   3      346.54      340.33      5.03 o 
  10   3   3      899.30      853.28     31.67 o 
  11   3   3      421.55      398.12      8.57 o 
  12   3   3      352.88      335.19      6.61 o 
  13   3   3      114.02      126.76      4.85 o 
  14   3   3       39.45       35.65      3.27 o 
  15   3   3      262.62      240.45      6.43 o 
  16   3   3       29.31       26.87      3.83 o 
  17   3   3        1.67        4.15      3.14 o 
  18   3   3       31.48       26.85      4.35 o 
  19   3   3       27.67       29.27      4.62 o 
  20   3   3        1.28       -2.08      3.22 o 
  21   3   3        3.69       -0.79      3.35 o 
  22   3   3       12.21        8.96      4.12 o 
   1   4   3     2426.54     2493.87     34.44 o 
   2   4   3     2457.63     2526.03     35.67 o 
   3   4   3      968.59      899.65     27.36 o 
   4   4   3      468.29      448.12      7.99 o 
   5   4   3     2109.05     2183.98     73.55 o 
   6   4   3      914.84      929.52     23.01 o 
   7   4   3      244.06      251.14     10.30 o 
   8   4   3      124.97      132.75      3.74 o 
   9   4   3      385.84      372.77     14.67 o 
  10   4   3        4.57        6.81      1.40 o 
  11   4   3      222.21      218.55      5.47 o 
  12   4   3      466.05      468.11      7.82 o 
  13   4   3       80.98       80.22      5.72 o 
  14   4   3       50.24       46.20      5.22 o 
  15   4   3       13.08        8.57      2.59 o 
  16   4   3       68.03       64.38      4.30 o 
  17   4   3       42.78       44.95      5.87 o 
  18   4   3       26.99       33.50      4.69 o 
  19   4   3       17.41       18.14      4.08 o 
  20   4   3       20.04       24.53      6.87 o 
  21   4   3       44.25       43.46      5.60 o 
  22   4   3        0.02        0.64      3.52 o 
   0   5   3      942.12      913.45     10.49 o 
   1   5   3      474.89      469.39      6.66 o 
   2   5   3      916.36     1027.91     16.18 o 
   3   5   3      702.02      764.50     12.25 o 
   4   5   3      176.36      149.56      3.58 o 
   5   5   3      273.15      260.74      5.70 o 
   6   5   3      563.53      548.64     19.14 o 
   7   5   3      874.38      873.89     25.91 o 
   8   5   3      264.52      271.61     14.28 o 
   9   5   3       55.97       60.77      2.11 o 
  10   5   3      199.49      176.51      6.99 o 
  11   5   3      103.04      108.61      5.95 o 
  12   5   3      173.76      164.50      5.20 o 
  13   5   3      586.35      567.50     20.16 o 
  14   5   3      186.71      188.94      7.79 o 
  15   5   3        7.61        2.78      2.41 o 
  16   5   3      118.66      111.75      5.15 o 
  17   5   3       16.71       20.28      3.22 o 
  18   5   3       72.27       69.59      5.96 o 
  19   5   3       27.74       27.17      4.53 o 
  20   5   3       35.18       35.64      5.19 o 
  21   5   3        1.26        2.05      5.39 o 
   1   6   3      601.27      621.35      6.36 o 
   2   6   3        4.48        5.94      0.78 o 
   3   6   3      211.42      242.99      3.91 o 
   4   6   3      266.87      284.71      7.34 o 
   5   6   3     1639.93     1692.13     32.07 o 
   6   6   3      110.28      108.54      6.98 o 
   7   6   3       23.58       25.53      2.57 o 
   8   6   3      174.20      176.04      7.69 o 
   9   6   3      324.86      312.72      7.37 o 
  10   6   3       16.98       21.27      1.86 o 
  11   6   3      563.23      556.26     17.67 o 
  12   6   3       48.79       47.96      3.70 o 
  13   6   3       11.70        9.54      3.06 o 
  14   6   3      123.21      127.01      5.21 o 
  15   6   3       85.26       95.63      4.94 o 
  16   6   3       67.07       64.88      4.60 o 
  17   6   3       31.70       34.07      4.35 o 
  18   6   3        5.52        4.18      2.93 o 
  19   6   3        7.07        4.17      5.39 o 
  20   6   3        3.92        2.89      5.39 o 
  21   6   3       26.75       25.47      7.06 o 
   0   7   3      150.85      138.27      3.42 o 
   1   7   3      116.09      109.18      6.96 o 
   2   7   3      326.51      223.65     58.76 o 
   3   7   3      248.07      226.40      4.27 o 
   4   7   3      864.63      906.45     21.68 o 
   5   7   3       17.75       22.01      2.04 o 
   6   7   3      672.73      666.48     31.61 o 
   7   7   3       83.75       77.16      3.69 o 
   8   7   3      398.24      403.58     19.77 o 
   9   7   3        5.69        7.64      2.15 o 
  10   7   3      700.50      701.82     32.37 o 
  11   7   3       50.50       48.83      3.70 o 
  12   7   3        3.99        1.88      2.26 o 
  13   7   3        9.36        9.94      2.67 o 
  14   7   3       31.46       29.21      3.33 o 
  15   7   3       21.08       22.58      3.30 o 
  16   7   3      155.25      156.42      6.10 o 
  17   7   3       29.57       24.26      3.59 o 
  18   7   3       41.62       44.82      5.42 o 
  19   7   3        0.23       -2.76      4.49 o 
  20   7   3        5.56        5.65      5.39 o 
   1   8   3      389.63      368.77      6.00 o 
   2   8   3      330.82      278.46     13.62 o 
   3   8   3      395.91      391.14      7.40 o 
   4   8   3       50.47       55.56      2.82 o 
   5   8   3      471.03      477.35      6.30 o 
   6   8   3       48.99       51.04      2.92 o 
   7   8   3       10.08        5.83      2.10 o 
   8   8   3      208.78      212.00     10.62 o 
   9   8   3      240.60      221.26      5.75 o 
  10   8   3      120.30      116.34      4.81 o 
  11   8   3       55.83       54.20      3.93 o 
  12   8   3       23.41       21.52      2.90 o 
  13   8   3      120.74      120.37      6.99 o 
  14   8   3       63.93       63.66      4.53 o 
  15   8   3       21.25       22.72      4.23 o 
  16   8   3       43.70       40.01      5.12 o 
  17   8   3        6.72        3.02      5.07 o 
  18   8   3       11.71        9.70      3.96 o 
  19   8   3        2.35        4.24      3.76 o 
   0   9   3      227.31      204.47      7.35 o 
   1   9   3       60.31       60.47      2.64 o 
   2   9   3      120.80      119.70      5.15 o 
   3   9   3      447.47      462.15      6.35 o 
   4   9   3      712.30      736.79     17.78 o 
   5   9   3        2.45        2.85      1.79 o 
   6   9   3      134.19      135.07      4.53 o 
   7   9   3      160.69      160.76      4.49 o 
   8   9   3      118.21      108.66      4.52 o 
   9   9   3        1.84        0.81      2.13 o 
  10   9   3       65.36       64.14      5.64 o 
  11   9   3        8.67        9.75      2.59 o 
  12   9   3      143.38      144.50      7.51 o 
  13   9   3       25.06       26.08      4.43 o 
  14   9   3       11.45        6.30      3.36 o 
  15   9   3       18.22       13.99      3.95 o 
  16   9   3       35.50       35.83      5.03 o 
  17   9   3        8.85        8.43      3.87 o 
  18   9   3        2.51        2.80      3.74 o 
   1  10   3       18.42       15.10      2.32 o 
   2  10   3      162.45      171.41      4.87 o 
   3  10   3       61.83       65.07      3.19 o 
   4  10   3       56.45       53.23      3.20 o 
   5  10   3      569.40      556.97     11.69 o 
   6  10   3      106.38      117.87      5.13 o 
   7  10   3       55.80       54.95      4.15 o 
   8  10   3      205.37      200.52      8.17 o 
   9  10   3       16.75       17.29      3.70 o 
  10  10   3        5.60        8.71      3.19 o 
  11  10   3       66.26       69.66      5.60 o 
  12  10   3       57.64       55.51      5.41 o 
  13  10   3        3.02       -0.95      3.11 o 
  14  10   3       35.69       35.07      4.90 o 
  15  10   3        3.16        0.04      3.45 o 
  16  10   3        0.44        0.86      3.56 o 
  17  10   3        4.98        0.84      5.00 o 
   0  11   3       66.18       62.27      5.12 o 
   1  11   3       60.76       53.40      3.49 o 
   2  11   3       62.60       59.34      4.29 o 
   3  11   3      160.90      164.05      5.75 o 
   4  11   3        9.61        9.90      2.62 o 
   5  11   3       20.91       18.43      3.05 o 
   6  11   3       38.18       34.59      3.57 o 
   7  11   3      157.25      166.26      6.07 o 
   8  11   3       23.83       23.88      3.39 o 
   9  11   3        6.07        4.76      2.68 o 
  10  11   3      110.90      120.08      5.63 o 
  11  11   3       58.28       54.01      8.57 o 
  12  11   3       11.41       10.00      3.65 o 
  13  11   3        1.34       -0.61      3.26 o 
  14  11   3        8.71        6.88      3.83 o 
  15  11   3        5.46        6.98      3.95 o 
  16  11   3        7.99       10.84      4.22 o 
   1  12   3        4.92        2.01      2.06 o 
   2  12   3       80.68       88.57      5.09 o 
   3  12   3       82.76       72.73      4.69 o 
   4  12   3       72.65       65.76      4.52 o 
   5  12   3        0.89        1.61      2.48 o 
   6  12   3       90.59       83.26      4.99 o 
   7  12   3       28.97       24.11      3.47 o 
   8  12   3       83.67       85.42      5.12 o 
   9  12   3       12.20       12.27      3.25 o 
  10  12   3       29.61       35.86      5.16 o 
  11  12   3        0.00       -2.45      2.85 o 
  12  12   3       32.06       42.12      4.52 o 
  13  12   3        3.58        0.55      3.82 o 
  14  12   3       10.69       13.48      4.35 o 
   0  13   3       59.90       64.26      5.65 o 
   1  13   3       16.55       17.04      3.23 o 
   2  13   3        6.17       10.20      3.65 o 
   3  13   3      186.70      195.17      6.72 o 
   4  13   3        3.69        7.67      2.84 o 
   5  13   3        0.68       -0.38      2.66 o 
   6  13   3       27.77       29.73      3.93 o 
   7  13   3      167.51      191.33      6.96 o 
   8  13   3        1.57        3.21      2.92 o 
   9  13   3       51.21       50.72      4.67 o 
  10  13   3       17.41       18.71      3.81 o 
  11  13   3       28.03       25.39      4.07 o 
  12  13   3        2.25        1.05      3.04 o 
   1  14   3       12.03        9.79      3.56 o 
   2  14   3       20.88       16.24      3.38 o 
   3  14   3       11.92       14.26      3.36 o 
   4  14   3       74.91       91.96      6.52 o 
   5  14   3        4.23        5.03      3.01 o 
   6  14   3       16.99       19.69      3.69 o 
   7  14   3       14.27       16.91      3.68 o 
   8  14   3      111.61      140.03      6.59 o 
   9  14   3        7.30        9.15      3.53 o 
   0  15   3       14.26       17.52      6.35 o 
   1  15   3        0.43       -1.50      2.81 o 
   2  15   3        8.44        9.14      3.37 o 
   3  15   3       42.45       48.22      4.74 o 
   4  15   3       14.11       18.57      3.80 o 
   5  15   3        7.28        7.14      3.22 o 
   0   0   4     1882.38     2126.46     18.35 o 
   2   0   4      922.64      970.45      8.97 o 
   4   0   4       62.07       65.67      2.23 o 
   6   0   4     1066.37     1160.59     21.77 o 
   8   0   4      722.18      734.52     32.37 o 
  10   0   4      891.66      895.15     51.33 o 
  12   0   4      916.37      904.24     17.20 o 
  14   0   4      475.70      478.33     13.99 o 
  16   0   4      126.61      131.53      9.18 o 
  18   0   4       57.71       67.05      7.76 o 
  20   0   4       56.65       56.46      8.08 o 
  22   0   4        3.35        0.77      5.33 o 
   1   1   4      695.59      680.84      6.90 o 
   2   1   4      484.69      482.58      4.69 o 
   3   1   4     1024.10     1004.00     39.88 o 
   4   1   4      267.00      250.32     20.24 o 
   5   1   4      265.81      250.68      5.84 o 
   6   1   4       35.65       35.26      1.50 o 
   7   1   4      349.03      372.44      6.84 o 
   8   1   4       79.14       75.23      3.14 o 
   9   1   4       84.05       87.53      3.03 o 
  10   1   4       16.48       14.46      2.08 o 
  11   1   4      870.00      812.55     23.99 o 
  12   1   4       81.09       83.04      4.09 o 
  13   1   4       42.10       37.43      3.20 o 
  14   1   4       36.46       36.56      4.01 o 
  15   1   4       77.10       82.88      5.28 o 
  16   1   4       12.08       10.68      3.18 o 
  17   1   4       18.16       18.52      3.72 o 
  18   1   4        0.88       -1.31      3.05 o 
  19   1   4      105.37      109.33      7.03 o 
  20   1   4       11.32        9.34      3.90 o 
  21   1   4       51.61       56.68      6.19 o 
  22   1   4        4.04        2.44      5.52 o 
   0   2   4     2394.66     2236.76     19.28 o 
   1   2   4       78.31       71.91      1.82 o 
   2   2   4      616.41      636.73      6.75 o 
   3   2   4     1170.78     1186.59     20.26 o 
   4   2   4       69.24       62.64      2.06 o 
   5   2   4       53.98       50.04      2.39 o 
   6   2   4      371.68      367.48      5.74 o 
   7   2   4      183.11      177.20      3.84 o 
   8   2   4       25.30       26.82      2.40 o 
   9   2   4      131.92      131.40      7.29 o 
  10   2   4      608.57      594.41     14.05 o 
  11   2   4      120.62      116.58      7.39 o 
  12   2   4      187.27      172.38      5.80 o 
  13   2   4      442.50      401.61     14.14 o 
  14   2   4      296.06      291.69     10.92 o 
  15   2   4       13.76       13.47      2.73 o 
  16   2   4       76.89       77.18      5.26 o 
  17   2   4       19.85       15.98      3.74 o 
  18   2   4       62.46       61.97      5.64 o 
  19   2   4        9.94       13.08      3.86 o 
  20   2   4       42.45       45.78      5.40 o 
  21   2   4        0.06       -1.22      5.26 o 
  22   2   4       13.00        5.90      5.71 o 
   1   3   4      334.07      306.96      3.18 o 
   2   3   4       33.69       31.75      1.44 o 
   3   3   4     1253.18     1209.97      9.26 o 
   4   3   4      721.93      782.95     18.26 o 
   5   3   4     1251.82     1280.33     35.14 o 
   6   3   4      192.96      184.84      5.83 o 
   7   3   4       82.90       78.11      2.84 o 
   8   3   4      723.30      732.28     16.37 o 
   9   3   4      260.41      257.99      8.79 o 
  10   3   4      446.15      432.77     14.62 o 
  11   3   4      752.82      782.18     15.44 o 
  12   3   4      649.72      626.84     19.15 o 
  13   3   4      209.41      199.05      5.88 o 
  14   3   4      133.89      141.78      6.60 o 
  15   3   4       40.17       43.51      3.74 o 
  16   3   4        6.68        8.80      2.69 o 
  17   3   4       38.06       36.53      4.65 o 
  18   3   4       36.04       33.60      4.65 o 
  19   3   4        6.73        7.85      3.63 o 
  20   3   4        2.44       -4.23      4.68 o 
  21   3   4        8.77        4.88      5.97 o 
   0   4   4      854.23      779.00      9.62 o 
   1   4   4      122.12      102.93      2.84 o 
   2   4   4      101.00       85.70      3.14 o 
   3   4   4      398.50      366.72      8.69 o 
   4   4   4      381.37      402.08     10.60 o 
   5   4   4      290.91      269.34     18.63 o 
   6   4   4      109.32      102.47      4.29 o 
   7   4   4      116.62      109.64      3.08 o 
   8   4   4      162.08      163.39      4.30 o 
   9   4   4      975.87      952.25     26.27 o 
  10   4   4      471.58      465.05     15.20 o 
  11   4   4      336.36      356.59      9.05 o 
  12   4   4      146.71      138.96      4.91 o 
  13   4   4      140.40      133.76      5.07 o 
  14   4   4       13.15       12.69      2.64 o 
  15   4   4      120.26      106.15      4.92 o 
  16   4   4       40.08       48.18      4.06 o 
  17   4   4      197.01      196.89      6.67 o 
  18   4   4       29.05       26.72      4.49 o 
  19   4   4       43.53       44.91      7.64 o 
  20   4   4        9.94       17.39      6.54 o 
  21   4   4       26.75       17.26      6.87 o 
   1   5   4       56.23       54.40      2.40 o 
   2   5   4      377.46      340.60      5.89 o 
   3   5   4       17.01       17.93      2.97 o 
   4   5   4      554.42      585.52     15.60 o 
   5   5   4      473.20      490.19     10.30 o 
   6   5   4      153.58      145.20      5.14 o 
   7   5   4      138.56      142.05      5.19 o 
   8   5   4      498.82      493.48     14.07 o 
   9   5   4      227.42      225.55      5.21 o 
  10   5   4      106.23      107.43      4.23 o 
  11   5   4       57.82       56.11      3.71 o 
  12   5   4      273.38      263.95      6.45 o 
  13   5   4      132.10      130.79      5.12 o 
  14   5   4        9.03       12.72      2.73 o 
  15   5   4        9.51       11.02      2.69 o 
  16   5   4       96.63       93.01      5.17 o 
  17   5   4       39.72       32.95      4.69 o 
  18   5   4      122.42      128.67      7.33 o 
  19   5   4       12.43        9.43      5.90 o 
  20   5   4       31.78       29.71      7.19 o 
   0   6   4      145.04      138.36      5.24 o 
   1   6   4      434.60      385.32      6.44 o 
   2   6   4        1.33       -1.51      1.66 o 
   3   6   4     1017.41     1084.07     16.06 o 
   4   6   4      149.95      154.28      7.02 o 
   5   6   4       15.62       12.57      1.78 o 
   6   6   4      188.68      172.50      5.06 o 
   7   6   4      554.96      545.67     19.74 o 
   8   6   4      196.62      205.94     10.20 o 
   9   6   4      132.23      137.52      8.26 o 
  10   6   4      310.45      319.85     13.40 o 
  11   6   4      411.13      417.87      7.69 o 
  12   6   4       53.02       52.30      3.79 o 
  13   6   4      188.35      184.21      5.85 o 
  14   6   4        1.28        0.24      2.30 o 
  15   6   4       14.65       18.84      4.06 o 
  16   6   4       28.48       26.68      6.22 o 
  17   6   4       29.65       37.43      5.06 o 
  18   6   4        0.99       -0.45      3.30 o 
  19   6   4        5.00        4.62      5.52 o 
  20   6   4       24.93       33.04      7.89 o 
   1   7   4      105.80      102.27      3.58 o 
   2   7   4      786.05      769.70     11.95 o 
   3   7   4      123.31      111.24      4.59 o 
   4   7   4      187.57      192.28      5.09 o 
   5   7   4      176.85      161.74      5.78 o 
   6   7   4      397.37      375.88     16.22 o 
   7   7   4      151.69      145.53      3.90 o 
   8   7   4      138.24      124.20      6.04 o 
   9   7   4       10.53       14.62      2.46 o 
  10   7   4      188.13      187.77      6.24 o 
  11   7   4       33.43       32.21      3.22 o 
  12   7   4      493.72      471.68     20.18 o 
  13   7   4        1.15        3.16      3.11 o 
  14   7   4       70.41       60.92      5.65 o 
  15   7   4       58.24       41.05      5.08 o 
  16   7   4        5.60       -0.68      3.33 o 
  17   7   4       11.07        9.75      3.81 o 
  18   7   4        2.03        4.35      5.68 o 
  19   7   4        8.19        7.39      4.04 o 
   0   8   4       66.52       58.26      5.94 o 
   1   8   4       43.29       37.60      2.66 o 
   2   8   4       21.83       21.52      1.82 o 
   3   8   4      126.01      121.32      3.79 o 
   4   8   4        0.32        0.04      1.30 o 
   5   8   4        3.81        3.03      1.34 o 
   6   8   4       80.25       65.24      8.56 o 
   7   8   4      160.51      154.37      4.20 o 
   8   8   4      110.17      115.66      5.20 o 
   9   8   4      395.46      388.90      8.15 o 
  10   8   4        7.12        4.25      3.20 o 
  11   8   4       52.97       56.17      5.05 o 
  12   8   4       17.58       25.30      5.90 o 
  13   8   4      140.53      121.05      6.83 o 
  14   8   4        7.69       11.16      3.88 o 
  15   8   4        1.04       -2.26      3.11 o 
  16   8   4        0.23        1.00      3.38 o 
  17   8   4       49.28       51.52      5.94 o 
  18   8   4       17.35       16.49      4.38 o 
   1   9   4       71.18       68.34      3.49 o 
   2   9   4      258.18      225.16     10.11 o 
   3   9   4       71.88       62.46      4.08 o 
   4   9   4      131.17      123.97      5.01 o 
   5   9   4      191.82      188.62      5.91 o 
   6   9   4       70.99       73.43      4.27 o 
   7   9   4       61.41       55.03      4.37 o 
   8   9   4       39.81       35.75      3.56 o 
   9   9   4       35.91       34.50      4.40 o 
  10   9   4      155.22      160.30      7.20 o 
  11   9   4       19.64       15.69      3.85 o 
  12   9   4       65.57       59.70      5.58 o 
  13   9   4        2.46        1.03      3.40 o 
  14   9   4        0.88       -0.72      3.08 o 
  15   9   4        2.88        1.27      3.30 o 
  16   9   4       25.35       21.80      4.56 o 
  17   9   4        3.17        0.07      3.69 o 
   0  10   4      266.31      283.67      8.85 o 
   1  10   4       98.28       96.86      4.18 o 
   2  10   4       23.71       18.09      3.02 o 
   3  10   4       23.26       19.41      3.09 o 
   4  10   4      212.66      221.71      6.67 o 
   5  10   4       42.01       38.60      3.82 o 
   6  10   4       28.95       30.11      3.48 o 
   7  10   4       25.05       20.76      3.15 o 
   8  10   4       37.88       35.19      3.68 o 
   9  10   4       79.56       95.54      6.43 o 
  10  10   4       65.43       62.07      4.65 o 
  11  10   4       19.42       14.05      3.12 o 
  12  10   4       18.75       22.56      3.64 o 
  13  10   4       43.89       53.21      5.66 o 
  14  10   4       21.98       21.66      4.45 o 
  15  10   4        1.44       -2.64      3.56 o 
  16  10   4       17.61       21.15      4.97 o 
   1  11   4      323.72      321.14      8.09 o 
   2  11   4        2.20        1.37      2.45 o 
   3  11   4        3.02        0.74      2.46 o 
   4  11   4        6.44        7.50      2.75 o 
   5  11   4       84.61       86.59      5.09 o 
   6  11   4        8.17       10.33      2.86 o 
   7  11   4        8.34       10.49      2.86 o 
   8  11   4       11.70       10.51      3.03 o 
   9  11   4      127.28      128.40      5.85 o 
  10  11   4        4.33        8.55      3.09 o 
  11  11   4       77.78       82.09      5.22 o 
  12  11   4       41.21       37.21      4.33 o 
  13  11   4       15.45       13.71      3.56 o 
  14  11   4       12.54       10.88      3.49 o 
   0  12   4      111.55      106.61     10.97 o 
   1  12   4        3.82        2.05      2.60 o 
   2  12   4       22.93       20.83      3.38 o 
   3  12   4       17.94       14.18      3.23 o 
   4  12   4       58.40       60.45      4.63 o 
   5  12   4       13.40       11.02      2.97 o 
   6  12   4       82.42       84.07      5.31 o 
   7  12   4       12.07       12.44      3.20 o 
   8  12   4        7.94       12.27      3.25 o 
   9  12   4       17.46       26.07      3.91 o 
  10  12   4       85.62      103.24      5.80 o 
  11  12   4       19.04       23.67      4.06 o 
  12  12   4       27.88       35.31      4.42 o 
  13  12   4       12.72       15.32      3.92 o 
   1  13   4        1.82       -0.54      2.57 o 
   2  13   4       17.34       18.07      3.45 o 
   3  13   4        6.24        5.58      2.94 o 
   4  13   4       21.14       21.80      3.56 o 
   5  13   4       80.95       86.09      5.44 o 
   6  13   4        8.32       13.52      3.41 o 
   7  13   4       51.74       62.63      5.11 o 
   8  13   4        8.92        8.35      3.33 o 
   9  13   4       12.87       14.26      3.66 o 
  10  13   4       16.11       18.86      3.90 o 
   0  14   4       99.57      104.91      9.82 o 
   1  14   4       10.28       13.02      3.42 o 
   2  14   4       12.69       15.79      3.54 o 
   3  14   4       11.31       13.79      3.41 o 
   4  14   4        6.83        6.83      3.70 o 
   5  14   4        1.80        5.75      3.17 o 
   6  14   4       38.63       45.45      4.74 o 
   7  14   4        8.22       15.04      3.71 o 
   2   0   5       49.23       43.69      1.87 o 
   4   0   5      195.32      161.61      6.48 o 
   6   0   5       71.58       78.29      2.87 o 
   8   0   5      620.41      643.98     12.35 o 
  10   0   5      249.51      245.65      5.32 o 
  12   0   5      253.72      242.40      7.33 o 
  14   0   5       91.38       88.67      7.51 o 
  16   0   5      233.65      230.02     11.04 o 
  18   0   5      125.26      136.92     10.27 o 
   0   1   5      129.37      134.96      6.64 o 
   1   1   5      134.21      129.29      2.88 o 
   2   1   5      127.28      113.33      2.31 o 
   3   1   5      387.03      365.58      4.06 o 
   4   1   5      157.46      165.07      3.43 o 
   5   1   5      160.10      153.13      2.84 o 
   6   1   5       28.44       29.33      1.51 o 
   7   1   5      409.73      409.02      6.24 o 
   8   1   5       51.94       51.67      2.07 o 
   9   1   5       69.48       70.08      2.31 o 
  10   1   5      145.29      140.42      3.32 o 
  11   1   5       10.03       10.58      2.14 o 
  12   1   5      127.88      132.81      4.75 o 
  13   1   5       94.22      102.22      5.35 o 
  14   1   5        2.95        3.58      2.26 o 
  15   1   5       11.78       14.31      3.27 o 
  16   1   5       45.25       44.41      4.63 o 
  17   1   5       62.35       71.69      6.06 o 
  18   1   5       14.02       17.64      5.84 o 
  19   1   5       81.73       89.31      9.82 o 
   1   2   5      192.27      203.98      2.98 o 
   2   2   5      330.94      330.57      3.71 o 
   3   2   5      342.23      333.79      4.77 o 
   4   2   5      422.92      386.11      3.17 o 
   5   2   5      176.61      174.36      2.52 o 
   6   2   5      235.39      181.58     31.05 o 
   7   2   5      435.88      443.35      6.61 o 
   8   2   5      221.38      237.83      3.34 o 
   9   2   5       34.96       31.01      1.90 o 
  10   2   5      174.66      182.54      3.89 o 
  11   2   5      224.91      220.97      7.76 o 
  12   2   5      274.41      283.20      9.80 o 
  13   2   5       73.15       73.32      4.12 o 
  14   2   5      345.58      327.12      7.28 o 
  15   2   5      128.06      116.60      5.14 o 
  16   2   5        6.64        5.99      3.07 o 
  17   2   5       27.78       36.06      6.61 o 
  18   2   5       95.73      121.65     10.20 o 
  20   2   5       11.00       13.41      6.03 o 
   0   3   5      627.14      552.39      6.04 o 
   1   3   5      451.36      433.00      4.22 o 
   2   3   5       73.16       65.42      2.02 o 
   3   3   5      338.83      315.19      3.62 o 
   4   3   5      204.44      198.82      2.98 o 
   5   3   5      381.90      384.93      6.30 o 
   6   3   5      238.00      219.94      2.91 o 
   7   3   5       86.99       78.42      3.64 o 
   8   3   5      111.36      106.31      2.53 o 
   9   3   5      172.34      178.42      3.22 o 
  10   3   5      257.26      248.77      5.06 o 
  11   3   5        0.16        0.96      1.42 o 
  12   3   5       21.54       21.64      2.68 o 
  13   3   5      161.63      171.27      5.72 o 
  14   3   5       19.92       20.71      2.90 o 
  15   3   5        2.87        3.06      2.89 o 
  16   3   5       51.41       48.34      5.10 o 
  17   3   5       13.08       11.75      3.68 o 
  18   3   5       13.73       13.09      5.52 o 
  19   3   5       22.46       27.08      6.61 o 
  20   3   5       54.41       51.14      8.60 o 
   1   4   5      229.07      213.04      7.84 o 
   2   4   5      159.18      134.54      4.07 o 
   3   4   5       95.77       84.98      3.55 o 
   4   4   5      306.69      279.66      6.45 o 
   5   4   5      733.65      689.40     13.77 o 
   6   4   5      667.98      673.14     14.06 o 
   7   4   5       95.18       72.57     10.79 o 
   8   4   5      151.61      155.75      6.05 o 
   9   4   5       34.77       33.11      2.52 o 
  10   4   5      244.84      234.85      4.66 o 
  11   4   5      338.03      339.33      8.33 o 
  12   4   5      115.65      113.69      4.56 o 
  13   4   5       42.71       50.57      4.83 o 
  14   4   5       56.35       51.23      7.41 o 
  15   4   5      166.98      164.05      7.58 o 
  16   4   5        0.66        2.39      3.32 o 
  17   4   5       28.16       27.49      5.55 o 
  18   4   5       88.58      104.32      7.01 o 
  19   4   5       74.25       82.71      9.56 o 
  20   4   5        9.66       10.65      6.35 o 
   0   5   5      646.06      616.97     11.81 o 
   1   5   5      122.30      122.65      4.24 o 
   2   5   5       58.08       48.69      3.25 o 
   3   5   5      459.20      435.23     10.70 o 
   4   5   5     1141.93     1112.67     16.40 o 
   5   5   5        9.09        5.44      2.19 o 
   6   5   5     1111.08     1121.95     32.18 o 
   7   5   5      320.50      324.48      7.15 o 
   8   5   5      136.09       88.95     32.37 o 
   9   5   5      275.78      275.03      9.55 o 
  10   5   5       83.80       72.74      4.00 o 
  11   5   5        0.64        0.55      2.65 o 
  12   5   5       51.80       44.47      4.62 o 
  13   5   5      100.78      113.61      7.57 o 
  14   5   5       54.47       52.40      5.19 o 
  15   5   5       22.63       21.73      4.02 o 
  16   5   5       65.43       75.14      6.18 o 
  17   5   5        2.00        2.25      3.54 o 
  18   5   5       22.45       20.79      4.54 o 
  19   5   5        7.04        5.13      5.39 o 
   1   6   5      309.03      290.19      7.26 o 
   2   6   5      626.72      592.13     12.38 o 
   3   6   5      214.17      201.90      5.50 o 
   4   6   5      375.36      368.67      7.07 o 
   5   6   5      193.56      179.82      5.42 o 
   6   6   5      347.77      347.39     11.33 o 
   7   6   5      135.15      120.22      4.72 o 
   8   6   5       93.50       92.04      4.55 o 
   9   6   5      538.00      498.46     13.43 o 
  10   6   5       74.79       69.74      4.32 o 
  11   6   5      261.63      272.66      7.18 o 
  12   6   5       61.50       65.94      5.42 o 
  13   6   5       57.15       56.76      5.40 o 
  14   6   5        2.96        4.04      3.40 o 
  15   6   5       70.31       64.73      5.76 o 
  16   6   5        7.36       11.41      3.85 o 
  17   6   5       56.86       78.01     11.77 o 
  18   6   5       15.24       16.78      4.48 o 
  19   6   5       68.38       78.75      6.96 o 
   0   7   5      321.34      290.35      7.86 o 
   1   7   5       33.12       34.45      2.65 o 
   2   7   5       87.24       78.67      4.05 o 
   3   7   5      122.17      102.30      4.66 o 
   4   7   5      513.86      477.93     11.47 o 
   5   7   5      108.64      107.76      4.73 o 
   6   7   5       64.42       53.75      3.82 o 
   7   7   5       12.30       12.71      2.68 o 
   8   7   5      170.84      178.48      5.89 o 
   9   7   5        6.30        3.47      2.30 o 
  10   7   5      109.56      110.49      5.21 o 
  11   7   5       10.71       10.28      2.76 o 
  12   7   5       82.30       89.00      4.80 o 
  13   7   5       23.10       21.92      4.13 o 
  14   7   5       71.36       74.63      5.92 o 
  15   7   5        1.34       -0.62      3.38 o 
  16   7   5       36.54       46.07      5.51 o 
  17   7   5        2.92        3.12      3.96 o 
  18   7   5        2.68        4.04      3.89 o 
   1   8   5      163.32      149.65      4.47 o 
   2   8   5       37.43       40.96      3.56 o 
   3   8   5       16.00       18.18      2.81 o 
   4   8   5       50.56       42.65      3.62 o 
   5   8   5      691.47      670.32     16.40 o 
   6   8   5       19.12       15.84      2.88 o 
   7   8   5       21.30       21.43      3.07 o 
   8   8   5       39.68       45.95      3.87 o 
   9   8   5       28.97       33.10      3.55 o 
  10   8   5       14.65       12.59      2.87 o 
  11   8   5       47.87       52.36      5.43 o 
  12   8   5       10.69        8.96      2.75 o 
  13   8   5       27.89       19.98      3.31 o 
  14   8   5       12.31       12.60      3.83 o 
  15   8   5       22.55       25.14      5.07 o 
  16   8   5        4.33        4.48      3.90 o 
  17   8   5       31.33       35.36      5.77 o 
   0   9   5      395.56      351.75     15.62 o 
   1   9   5       57.78       57.51      4.26 o 
   2   9   5       67.97       69.59      4.40 o 
   3   9   5       15.77       16.74      2.80 o 
   4   9   5       51.56       52.88      4.18 o 
   5   9   5       87.45       85.45      4.75 o 
   6   9   5       22.89       22.88      3.18 o 
   7   9   5       95.40       88.40      5.00 o 
   8   9   5       11.57        9.94      2.88 o 
   9   9   5       19.30       19.28      3.25 o 
  10   9   5       60.52       61.69      4.56 o 
  11   9   5        3.86        1.79      2.58 o 
  12   9   5       40.93       47.24      4.30 o 
  13   9   5       19.93       18.35      3.38 o 
  14   9   5       15.78       16.48      3.49 o 
  15   9   5        5.51        5.59      3.18 o 
  16   9   5       32.51       29.76      5.30 o 
   1  10   5       16.96       18.37      3.14 o 
   2  10   5      142.85      142.52      5.83 o 
   3  10   5       13.55       13.21      3.05 o 
   4  10   5       82.19       82.45      4.88 o 
   5  10   5       68.07       59.58      4.37 o 
   6  10   5      113.35      108.97      6.28 o 
   7  10   5        4.34        6.76      2.72 o 
   8  10   5       35.39       34.50      3.83 o 
   9  10   5       22.99       25.23      3.63 o 
  10  10   5       23.73       21.61      3.52 o 
  11  10   5       25.90       21.61      4.94 o 
  12  10   5       14.14       14.22      3.39 o 
  13  10   5       21.83       21.35      3.69 o 
  14  10   5       18.93       17.98      3.72 o 
   0  11   5        9.35       14.50      3.69 o 
   1  11   5       29.52       27.46      3.58 o 
   2  11   5       17.39       22.39      3.49 o 
   3  11   5      114.92      117.39      5.56 o 
   4  11   5       16.71       12.40      3.07 o 
   5  11   5       43.27       39.88      4.07 o 
   6  11   5       19.63       24.32      3.57 o 
   7  11   5       58.72       52.24      4.49 o 
   8  11   5        0.56        0.44      2.61 o 
   9  11   5       50.21       56.74      4.80 o 
  10  11   5       12.65       10.04      3.34 o 
  11  11   5       12.22       19.16      3.75 o 
  12  11   5        5.68        5.64      3.21 o 
  13  11   5      132.81      161.05      7.13 o 
   1  12   5        7.66        6.52      2.97 o 
   2  12   5      125.30      138.59      6.31 o 
   3  12   5        2.93        5.60      2.89 o 
   4  12   5       33.20       40.97      4.36 o 
   5  12   5        4.46        0.86      2.75 o 
   6  12   5       42.47       43.57      4.43 o 
   7  12   5        3.62        1.10      2.80 o 
   8  12   5       71.18       77.32      5.43 o 
   9  12   5        4.43        4.58      3.12 o 
  10  12   5       12.97        9.62      3.49 o 
  11  12   5       38.74       45.64      4.90 o 
   0  13   5       11.26       10.84      5.52 o 
   1  13   5       12.38       12.59      3.28 o 
   2  13   5        6.10        5.02      2.95 o 
   3  13   5       60.37       64.99      5.19 o 
   4  13   5        3.50        2.77      3.00 o 
   5  13   5        7.91        9.63      3.31 o 
   6  13   5        4.30        3.74      3.04 o 
   7  13   5       42.80       44.24      4.73 o 
   8  13   5        0.63        3.28      3.08 o 
   1  14   5        2.32        2.02      3.78 o 
   2  14   5       41.93       46.21      4.75 o 
   0   0   6      899.33      873.63     15.01 o 
   2   0   6      228.99      220.80      7.31 o 
   4   0   6      975.23      881.61     21.29 o 
   6   0   6      170.42      184.14      4.93 o 
   8   0   6      118.68      120.09      5.80 o 
  10   0   6        4.23        6.50      1.91 o 
  12   0   6       13.57       29.36      8.82 o 
  14   0   6       27.91       35.16      5.07 o 
   1   1   6      604.10      556.77      6.07 o 
   2   1   6       97.76       95.76      3.04 o 
   3   1   6      400.85      357.01      5.03 o 
   4   1   6       64.42       61.25      1.81 o 
   5   1   6      144.40      143.54      2.56 o 
   6   1   6       44.47       37.60      3.21 o 
   7   1   6       76.07       70.06      2.18 o 
   8   1   6       91.27       87.27      2.49 o 
   9   1   6       80.67       74.67      2.41 o 
  10   1   6      193.35      172.09      3.36 o 
  11   1   6      117.90      122.52      3.06 o 
  12   1   6       45.39       41.63      2.77 o 
  13   1   6       35.07       33.93      2.60 o 
  14   1   6       29.64       22.43      2.72 o 
  15   1   6       34.78       39.79      4.14 o 
   0   2   6       72.20       69.85      4.04 o 
   1   2   6      319.74      302.37      4.63 o 
   2   2   6      246.19      234.71      3.56 o 
   3   2   6      280.08      266.77      4.97 o 
   4   2   6      723.44      659.02      5.77 o 
   5   2   6      231.55      207.78      3.61 o 
   6   2   6      148.88      145.97      2.62 o 
   7   2   6      212.56      213.46      3.75 o 
   8   2   6       65.61       46.86      5.75 o 
   9   2   6       61.35       61.40      2.32 o 
  10   2   6       37.67       42.41      2.64 o 
  11   2   6        6.35        6.43      1.67 o 
  12   2   6       82.81       72.27      3.30 o 
  13   2   6       47.82       50.82      3.04 o 
  14   2   6       22.13       26.41      3.19 o 
  15   2   6       10.78        2.50      4.62 o 
  16   2   6        7.15        4.11      5.26 o 
   1   3   6      436.17      415.81      4.63 o 
   2   3   6      704.94      683.26      8.86 o 
   3   3   6      736.55      709.06      5.91 o 
   4   3   6      244.08      237.84      3.81 o 
   5   3   6       49.57       45.11      2.13 o 
   6   3   6       15.94       14.74      1.79 o 
   7   3   6       51.73       47.19      2.98 o 
   8   3   6      616.13      604.07      6.29 o 
   9   3   6      126.22      117.93      3.41 o 
  10   3   6      139.85      127.55      3.44 o 
  11   3   6       81.03       86.17      4.34 o 
  12   3   6       33.34       37.68      3.44 o 
  13   3   6        0.82       -0.35      2.17 o 
  14   3   6       20.44       16.58      3.00 o 
  15   3   6      114.68      112.43      6.68 o 
  16   3   6       38.83       34.84      7.44 o 
  17   3   6        9.90       10.97      5.71 o 
   0   4   6     1360.34     1335.86     22.33 o 
   1   4   6      532.20      497.97      5.93 o 
   2   4   6      545.46      551.78      7.33 o 
   3   4   6      939.96      901.28      9.08 o 
   4   4   6       99.57      100.06      3.83 o 
   5   4   6      255.99      240.14      8.32 o 
   6   4   6      151.54      143.26      4.85 o 
   7   4   6      237.18      230.51      7.43 o 
   8   4   6       60.60       55.20      3.81 o 
   9   4   6        7.90        7.37      2.33 o 
  10   4   6       30.12       32.51      4.62 o 
  11   4   6       12.43       11.30      3.19 o 
  12   4   6       33.33       35.28      3.53 o 
  13   4   6       37.94       34.82      3.59 o 
  14   4   6       11.15        9.15      2.83 o 
  15   4   6       24.65       24.48      3.57 o 
  16   4   6       38.53       45.52      5.51 o 
  17   4   6        7.41        6.10      5.84 o 
  18   4   6        0.21       -0.38      4.94 o 
   1   5   6      453.57      435.87      7.59 o 
   2   5   6      419.17      408.67      7.57 o 
   3   5   6      304.53      301.71      6.54 o 
   4   5   6       48.25       49.99      3.57 o 
   5   5   6       89.15       78.49      5.45 o 
   6   5   6      112.93      101.78      5.62 o 
   7   5   6       51.46       54.25      4.42 o 
   8   5   6      182.51      174.64      7.82 o 
   9   5   6        4.78        3.90      2.28 o 
  10   5   6       13.47       14.42      2.75 o 
  11   5   6       75.03       81.45      4.68 o 
  12   5   6      155.28      170.50      6.08 o 
  13   5   6        5.01        5.93      2.69 o 
  14   5   6       63.68       67.13      6.44 o 
  15   5   6       28.26       28.94      3.70 o 
  16   5   6       41.16       41.37      4.23 o 
  17   5   6        2.23        4.30      5.33 o 
  18   5   6       18.11       17.52      6.54 o 
   0   6   6      389.96      398.23      9.21 o 
   1   6   6      226.02      240.85      6.22 o 
   2   6   6       15.87       12.15      2.66 o 
   3   6   6      596.41      592.13      9.19 o 
   4   6   6       71.19       66.43      4.09 o 
   5   6   6       19.30       16.21      2.84 o 
   6   6   6       15.15       19.52      2.93 o 
   7   6   6      292.42      265.96     12.17 o 
   8   6   6       28.20       26.22      3.18 o 
   9   6   6      119.97      115.20      5.17 o 
  10   6   6        8.58        5.96      2.59 o 
  11   6   6        3.65        1.72      2.37 o 
  12   6   6       10.92       14.02      2.92 o 
  13   6   6       26.26       32.32      3.70 o 
  14   6   6       14.72       13.38      3.13 o 
  15   6   6       15.86        9.54      3.18 o 
  16   6   6       13.95       16.82      3.54 o 
  17   6   6       38.16       37.62      5.48 o 
   1   7   6      261.05      255.82      6.64 o 
   2   7   6      749.97      716.06     10.47 o 
   3   7   6       68.57       55.50      3.99 o 
   4   7   6       23.45       20.83      2.99 o 
   5   7   6       74.88       74.29      4.45 o 
   6   7   6       72.57       61.48      4.15 o 
   7   7   6       46.36       45.88      3.82 o 
   8   7   6       98.96       97.53      4.84 o 
   9   7   6        2.30        2.17      2.29 o 
  10   7   6       16.72       14.35      2.90 o 
  11   7   6        1.49        4.63      2.50 o 
  12   7   6       10.13       12.68      3.01 o 
  13   7   6        4.46        1.72      2.58 o 
  14   7   6       34.48       43.91      4.42 o 
  15   7   6        3.50        2.74      3.99 o 
  16   7   6       10.72       16.98      3.70 o 
   0   8   6      142.34      139.45      7.12 o 
   1   8   6      167.95      161.52      5.88 o 
   2   8   6       49.68       48.23      4.01 o 
   3   8   6       89.71       86.89      5.81 o 
   4   8   6       26.33       27.98      3.31 o 
   5   8   6       49.00       49.59      4.08 o 
   6   8   6       15.94       17.84      3.01 o 
   7   8   6       59.33       53.98      4.25 o 
   8   8   6       14.68       12.66      2.92 o 
   9   8   6        4.87        0.51      2.38 o 
  10   8   6       16.94       18.63      3.24 o 
  11   8   6       32.28       30.30      3.68 o 
  12   8   6        6.73        5.04      2.79 o 
  13   8   6       89.10      103.80      5.84 o 
  14   8   6        5.82        3.35      2.94 o 
  15   8   6        7.29        4.53      3.03 o 
   1   9   6      165.27      164.48      6.17 o 
   2   9   6      370.57      363.60      8.36 o 
   3   9   6       15.66       17.62      3.28 o 
   4   9   6       25.52       15.09      3.07 o 
   5   9   6       48.51       43.54      4.02 o 
   6   9   6        8.01        5.86      2.60 o 
   7   9   6       45.44       42.33      3.99 o 
   8   9   6       12.53       13.87      3.02 o 
   9   9   6        0.92       -0.80      2.59 o 
  10   9   6       19.08       16.54      3.36 o 
  11   9   6       17.78       17.60      3.34 o 
  12   9   6        5.07        3.02      2.99 o 
  13   9   6        1.23       -1.20      2.73 o 
  14   9   6       15.49       14.86      3.64 o 
   0  10   6       24.80       19.51      5.84 o 
   1  10   6       36.32       37.14      3.91 o 
   2  10   6       28.64       26.64      3.54 o 
   3  10   6       67.36       65.70      4.86 o 
   4  10   6      130.18      123.47      5.76 o 
   5  10   6       59.12       70.25      4.95 o 
   6  10   6       69.65       63.64      4.86 o 
   7  10   6       11.45        8.75      2.93 o 
   8  10   6        3.70        2.55      2.87 o 
   9  10   6       26.81       35.99      4.17 o 
  10  10   6       45.06       39.16      4.32 o 
  11  10   6        1.70        1.33      2.86 o 
  12  10   6        8.24        7.15      3.22 o 
   1  11   6       90.11       95.34      5.38 o 
   2  11   6       64.73       68.24      4.99 o 
   3  11   6       36.79       35.32      4.15 o 
   4  11   6        4.67        6.41      2.93 o 
   5  11   6       62.69       71.80      5.21 o 
   6  11   6       24.23       21.33      3.73 o 
   7  11   6        2.08        2.71      2.90 o 
   8  11   6        2.98        0.33      2.71 o 
   9  11   6       33.86       37.82      4.51 o 
  10  11   6        8.06       10.09      3.47 o 
   0  12   6      149.74      161.18     11.74 o 
   1  12   6        2.74        0.89      3.04 o 
   2  12   6        5.50        9.03      3.24 o 
   3  12   6       36.32       34.97      4.33 o 
   4  12   6       86.16       88.75      5.87 o 
   5  12   6       29.42       34.14      4.35 o 
   6  12   6       22.93       27.41      4.17 o 
   7  12   6        3.25        5.07      3.24 o 
   8  12   6        0.63        0.02      3.78 o 
   1  13   6      103.05      130.39      8.48 o 
   2  13   6       12.50       14.67      3.76 o 
   3  13   6       18.42       15.33      6.35 o 
   2   0   7      352.37      330.82      8.34 o 
   4   0   7      785.50      737.00     10.97 o 
   6   0   7      122.24       93.42      4.91 o 
   8   0   7      116.70      108.96      7.76 o 
  10   0   7        8.20        4.71      2.48 o 
  12   0   7        6.47        0.67      2.48 o 
  14   0   7       43.14       58.77      6.22 o 
   0   1   7       14.90       10.86      2.73 o 
   1   1   7      522.83      477.17      6.22 o 
   2   1   7       89.03       80.38      3.24 o 
   3   1   7        6.14        5.13      1.82 o 
   4   1   7      135.16      138.40      4.15 o 
   5   1   7       30.49       26.40      2.28 o 
   6   1   7       19.65       22.38      2.21 o 
   7   1   7      212.34      194.58      4.54 o 
   8   1   7       90.69       85.96      3.48 o 
   9   1   7       66.01       76.50      3.44 o 
  10   1   7       75.30       77.85      3.48 o 
  11   1   7        7.03        9.29      2.34 o 
  12   1   7       16.23       15.79      2.43 o 
  13   1   7      112.70      106.57      6.13 o 
  14   1   7        1.04        0.25      2.69 o 
  15   1   7        1.53       -2.01      3.02 o 
  16   1   7        0.86        2.18      3.85 o 
   1   2   7      484.64      477.84      8.24 o 
   2   2   7      295.70      267.30      4.88 o 
   3   2   7      114.03      101.85      3.39 o 
   4   2   7       72.38       59.79      3.02 o 
   5   2   7      618.83      597.66      6.94 o 
   6   2   7      343.86      333.01      5.40 o 
   7   2   7      101.68       90.97      3.47 o 
   8   2   7      245.29      252.64      4.93 o 
   9   2   7       52.49       50.19      3.01 o 
  10   2   7       12.00       10.34      3.11 o 
  11   2   7       26.41       20.10      3.52 o 
  12   2   7       24.51       21.28      3.75 o 
  13   2   7        3.48        3.51      5.61 o 
  14   2   7       65.54       62.39      5.31 o 
  15   2   7       11.04       10.46      3.59 o 
  16   2   7       12.23       18.22      5.13 o 
  17   2   7        1.43        1.67      3.98 o 
   0   3   7      634.24      630.85      9.83 o 
   1   3   7      499.20      472.55      6.10 o 
   2   3   7       29.97       30.72      2.31 o 
   3   3   7       59.01       56.85      2.97 o 
   4   3   7       43.14       45.16      2.33 o 
   5   3   7       81.50       77.48      3.15 o 
   6   3   7      158.92      147.01      3.80 o 
   7   3   7      260.57      236.29      9.72 o 
   8   3   7       18.24       16.82      3.42 o 
   9   3   7       41.90       41.52      7.22 o 
  10   3   7       58.82       58.44      6.42 o 
  11   3   7       36.04       34.74      5.97 o 
  12   3   7       55.18       47.51      4.86 o 
  13   3   7       12.90       10.74      3.45 o 
  14   3   7       61.00       63.24      6.93 o 
  15   3   7        1.68        1.33      3.16 o 
  16   3   7       49.36       46.45      5.36 o 
  17   3   7       35.27       35.11      5.18 o 
   1   4   7       22.07       22.34      2.43 o 
   2   4   7       39.21       38.76      2.68 o 
   3   4   7      288.71      280.13      4.61 o 
   4   4   7      126.62      114.14      4.54 o 
   5   4   7      281.89      269.93      6.78 o 
   6   4   7        6.93        7.64      2.29 o 
   7   4   7       78.03       76.40      5.94 o 
   8   4   7       88.79       93.18      9.40 o 
   9   4   7      147.66      139.82      6.75 o 
  10   4   7       18.09       12.05      3.85 o 
  11   4   7      104.73      100.84      6.42 o 
  12   4   7       36.23       36.38      4.84 o 
  13   4   7        6.41        7.66      3.47 o 
  14   4   7       44.08       51.59      5.54 o 
  15   4   7       61.52       71.11      6.29 o 
  16   4   7       48.23       46.70      5.56 o 
   0   5   7      274.58      287.51     12.32 o 
   1   5   7       37.85       35.72      4.23 o 
   2   5   7       41.18       37.01      3.23 o 
   3   5   7        5.62        2.67      2.15 o 
   4   5   7       71.82       70.19      4.05 o 
   5   5   7      158.56      155.84      5.43 o 
   6   5   7      318.83      315.37      7.51 o 
   7   5   7       22.88       19.17      2.91 o 
   8   5   7       13.39       13.98      3.67 o 
   9   5   7       18.53       22.84      3.97 o 
  10   5   7       89.61       86.06      6.19 o 
  11   5   7       33.24       33.57      4.70 o 
  12   5   7      121.00      139.85      7.39 o 
  13   5   7      113.45      117.88      7.19 o 
  14   5   7       10.18       16.71      4.21 o 
  15   5   7       10.15        8.75      3.87 o 
  16   5   7       23.74       19.55      4.51 o 
   1   6   7      117.26      121.99      6.65 o 
   2   6   7        7.57        1.84      2.18 o 
   3   6   7       16.14       13.92      2.70 o 
   4   6   7       50.31       49.37      3.88 o 
   5   6   7      210.46      193.91      6.12 o 
   6   6   7        9.52       10.94      2.76 o 
   7   6   7       22.01       25.16      3.22 o 
   8   6   7        4.88        3.10      2.46 o 
   9   6   7       49.23       50.98      5.35 o 
  10   6   7       14.89        8.93      3.98 o 
  11   6   7       51.17       58.61      5.76 o 
  12   6   7       11.18        8.99      5.20 o 
  13   6   7        0.96       -1.18      3.34 o 
  14   6   7       44.14       46.62      5.57 o 
  15   6   7       71.24       72.57      6.62 o 
   0   7   7      319.21      307.53     13.41 o 
   1   7   7       23.48       23.28      4.26 o 
   2   7   7       15.82       12.61      2.76 o 
   3   7   7       59.51       60.91      4.48 o 
   4   7   7       12.26       13.12      2.91 o 
   5   7   7       20.76       21.23      3.19 o 
   6   7   7      298.34      311.36      7.79 o 
   7   7   7        6.56        6.16      2.60 o 
   8   7   7       14.32        9.82      3.57 o 
   9   7   7        4.37        3.83      3.14 o 
  10   7   7       58.93       57.97      5.85 o 
  11   7   7        5.57        7.27      3.67 o 
  12   7   7       16.50       16.33      4.24 o 
  13   7   7        6.48        9.29      4.14 o 
  14   7   7       26.22       26.63      5.03 o 
   1   8   7       20.18       23.20      4.13 o 
   2   8   7        2.31        2.34      2.38 o 
   3   8   7        5.50        5.38      2.56 o 
   4   8   7        0.54        2.24      2.51 o 
   5   8   7       76.10       76.10      4.74 o 
   6   8   7        2.44        3.32      2.58 o 
   7   8   7       45.20       53.38      4.44 o 
   8   8   7       38.93       43.76      5.31 o 
   9   8   7       19.57       21.53      4.91 o 
  10   8   7       16.24       19.39      4.40 o 
  11   8   7       90.50      101.22      7.35 o 
  12   8   7       17.02       23.09      4.76 o 
  13   8   7       11.67        8.32      4.01 o 
   0   9   7      147.54      146.87     11.23 o 
   1   9   7        2.56        0.11      3.45 o 
   2   9   7       74.79       74.82      5.69 o 
   3   9   7       58.63       61.77      4.73 o 
   4   9   7      108.79      116.91      5.78 o 
   5   9   7       25.87       30.78      3.89 o 
   6   9   7       25.42       25.19      3.62 o 
   7   9   7       35.45       34.06      5.00 o 
   8   9   7       16.66       16.46      4.28 o 
   9   9   7       14.66        8.57      3.87 o 
  10   9   7       43.56       48.70      5.74 o 
  11   9   7        2.74        4.17      3.90 o 
   1  10   7       26.35       25.75      4.76 o 
   2  10   7       67.95       56.49      7.09 o 
   3  10   7       31.30       31.54      5.13 o 
   4  10   7       42.80       41.14      5.58 o 
   5  10   7       30.23       36.90      5.35 o 
   6  10   7        4.07        3.88      3.62 o 
   7  10   7        7.15        9.02      3.94 o 
   8  10   7       43.33       41.16      5.56 o 
   9  10   7        2.34        1.91      3.73 o 
   0  11   7      171.90      189.79     12.77 o 
   1  11   7       11.98       13.51      4.55 o 
   2  11   7        6.65        8.21      4.07 o 
   3  11   7       28.26       29.40      5.13 o 
   4  11   7       14.68       18.78      4.62 o 
   5  11   7        0.03        1.48      3.71 o 
   6  11   7       11.53        8.07      4.20 o 
   0   0   8       19.45       29.51      5.00 o 
   2   0   8       19.31       18.46      3.17 o 
   4   0   8      151.82      153.23      6.16 o 
   6   0   8      147.57      147.43      6.19 o 
   8   0   8      139.47      138.33      6.10 o 
  10   0   8      161.19      168.79      6.78 o 
  12   0   8       22.60       25.22      6.29 o 
   1   1   8      236.22      221.62      4.86 o 
   2   1   8       72.33       67.01      3.31 o 
   3   1   8      100.51       96.49      3.67 o 
   4   1   8       72.71       62.35      3.38 o 
   5   1   8      112.18      108.11      3.91 o 
   6   1   8      112.72      115.18      4.07 o 
   7   1   8       35.23       31.16      2.68 o 
   8   1   8      119.16      120.88      4.15 o 
   9   1   8      113.50      120.31      5.29 o 
  10   1   8       57.95       61.60      4.41 o 
  11   1   8       30.33       29.73      3.46 o 
  12   1   8       11.98       15.05      3.50 o 
  13   1   8       20.87       26.82      7.06 o 
  14   1   8        9.36       13.28      6.03 o 
  15   1   8       18.69       31.57      7.44 o 
   0   2   8       47.17       41.98      3.95 o 
   1   2   8       17.40       18.60      2.21 o 
   2   2   8       25.66       23.20      2.36 o 
   3   2   8       67.49       62.97      3.23 o 
   4   2   8       79.33       82.92      3.66 o 
   5   2   8        6.92        9.49      2.04 o 
   6   2   8      330.12      311.23      7.22 o 
   7   2   8       90.78       84.27      4.68 o 
   8   2   8       24.25       29.39      3.39 o 
   9   2   8       27.89       27.21      3.30 o 
  10   2   8      168.90      166.63      8.53 o 
  11   2   8        9.62        9.84      3.40 o 
  12   2   8       22.46       17.24      3.75 o 
  13   2   8        4.31        3.16      3.28 o 
  14   2   8        0.42       -2.80      2.80 o 
  15   2   8        1.84        3.08      5.26 o 
   1   3   8        1.53       -0.96      1.61 o 
   2   3   8      254.14      249.75      5.01 o 
   3   3   8       43.48       45.90      3.57 o 
   4   3   8       16.60       19.34      2.87 o 
   5   3   8       94.20       92.28      4.76 o 
   6   3   8       63.04       70.64      4.33 o 
   7   3   8       96.74       91.78      6.01 o 
   8   3   8       23.73       20.58      3.80 o 
   9   3   8       30.75       30.29      5.29 o 
  10   3   8       10.30       13.45      3.66 o 
  11   3   8       44.22       41.35      8.63 o 
  12   3   8       28.96       26.39      4.49 o 
  13   3   8        4.78        5.45      3.39 o 
  14   3   8        1.13        2.43      3.36 o 
   0   4   8       32.14       36.79      3.68 o 
   1   4   8       40.76       42.38      4.53 o 
   2   4   8       25.00       20.86      3.86 o 
   3   4   8      150.24      149.59      7.05 o 
   4   4   8        8.14        5.65      3.09 o 
   5   4   8       10.95        9.41      3.37 o 
   6   4   8       33.75       35.42      4.56 o 
   7   4   8      165.95      170.24      8.98 o 
   8   4   8        4.22        3.07      3.14 o 
   9   4   8       86.22       89.62      6.22 o 
  10   4   8       35.70       33.08      4.64 o 
  11   4   8       39.32       38.58      5.00 o 
  12   4   8       10.25       10.89      3.96 o 
  13   4   8       11.01       11.24      4.11 o 
  14   4   8       36.39       45.19      5.50 o 
   1   5   8       47.39       46.73      4.94 o 
   2   5   8      157.26      167.86      7.30 o 
   3   5   8       22.59       27.00      5.55 o 
   4   5   8       30.75       33.67      4.49 o 
   5   5   8        3.85        4.07      3.11 o 
   6   5   8       23.33       27.78      4.40 o 
   7   5   8       47.75       40.43      5.04 o 
   8   5   8      211.15      229.36      9.01 o 
   9   5   8       55.77       65.96      7.47 o 
  10   5   8        3.52        0.26      3.47 o 
  11   5   8       26.85       34.63      6.90 o 
  12   5   8       50.63       50.92      5.83 o 
  13   5   8        0.09        0.46      3.35 o 
   0   6   8       47.84       56.85      7.83 o 
   1   6   8        2.22        0.88      3.04 o 
   2   6   8       31.12       29.18      4.40 o 
   3   6   8       42.95       47.52      5.10 o 
   4   6   8        1.38        1.03      2.91 o 
   5   6   8       26.57       21.31      4.24 o 
   6   6   8       20.79       22.17      4.30 o 
   7   6   8       37.33       30.91      4.63 o 
   8   6   8       32.01       35.17      5.01 o 
   9   6   8      104.58      107.21      7.08 o 
  10   6   8       44.71       53.32      7.03 o 
  11   6   8       32.59       33.86      5.45 o 
  12   6   8        0.84        0.56      3.47 o 
   1   7   8        6.27        3.44      3.59 o 
   2   7   8        0.92       -1.72      2.89 o 
   3   7   8       14.68       12.00      3.88 o 
   4   7   8       60.26       71.87     10.07 o 
   5   7   8       13.26       11.10      4.01 o 
   6   7   8       12.42       15.82      4.17 o 
   7   7   8       12.99       15.12      4.15 o 
   8   7   8      122.02      131.80     14.44 o 
   9   7   8        6.81       11.20      4.02 o 
  10   7   8       10.86       12.57      4.20 o 
  11   7   8        3.67        3.21      3.76 o 
   0   8   8       32.26       30.35      6.67 o 
   1   8   8       14.63       14.77      4.08 o 
   2   8   8        5.60        4.38      3.43 o 
   3   8   8       41.55       42.94      5.44 o 
   4   8   8        3.26        2.56      3.40 o 
   5   8   8       10.90        3.32      3.51 o 
   6   8   8        4.53        3.28      3.52 o 
   7   8   8       36.18       52.11      6.05 o 
   8   8   8        5.20        6.61      3.95 o 
   9   8   8       55.65       51.75      6.12 o 
   1   9   8        9.48        6.35      3.67 o 
   2   9   8       28.18       39.74      6.00 o 
   3   9   8        4.61        1.54      3.49 o 
   4   9   8       30.72       33.82      5.12 o 
   5   9   8       27.18       31.58      5.08 o 
   6   9   8        0.23        0.83      3.55 o 
   7   9   8       13.88       12.62      4.27 o 
   0  10   8       21.22       12.32      6.03 o 
   1  10   8        1.26        0.23      3.78 o 
   2  10   8        0.97       -2.27      4.14 o 
   3  10   8       50.51       57.23      6.48 o 
   2   0   9      213.67      224.47      7.63 o 
   4   0   9       76.03       66.55      6.38 o 
   6   0   9       82.55       96.95      5.82 o 
   8   0   9      121.26      134.16     10.59 o 
  10   0   9       32.11       26.56      6.87 o 
  12   0   9       47.18       56.46      8.53 o 
   0   1   9       26.72       25.42      3.70 o 
   1   1   9       80.81       78.68      3.73 o 
   2   1   9       10.04        6.91      2.14 o 
   3   1   9      124.64      120.75      4.30 o 
   4   1   9        4.45        4.54      2.55 o 
   5   1   9        2.42       -0.73      2.36 o 
   6   1   9       19.33       21.48      3.21 o 
   7   1   9      199.37      226.87      6.82 o 
   8   1   9        2.75        2.64      2.69 o 
   9   1   9       47.48       37.93      5.10 o 
  10   1   9       11.75        8.56      3.99 o 
  11   1   9        6.77        6.83      3.99 o 
  12   1   9       29.23       34.26      7.64 o 
   1   2   9        8.47        8.96      2.19 o 
   2   2   9       81.70       88.44      4.86 o 
   3   2   9       43.89       44.50      3.82 o 
   4   2   9       17.44       17.39      2.97 o 
   5   2   9       77.89       75.15      5.74 o 
   6   2   9       47.24       49.55      4.11 o 
   7   2   9       15.43       19.36      3.24 o 
   8   2   9      132.90      150.34      6.11 o 
   9   2   9       30.11       33.19      4.97 o 
  10   2   9        2.67        5.65      5.00 o 
  11   2   9        7.58        9.18      5.90 o 
   0   3   9       36.78       32.34      6.29 o 
   1   3   9       58.18       74.53      5.76 o 
   2   3   9       34.68       42.15      3.68 o 
   3   3   9       94.07       99.75      4.99 o 
   4   3   9       94.77      100.74      5.16 o 
   5   3   9       12.16       15.84      3.08 o 
   6   3   9       67.11       85.04      6.25 o 
   7   3   9       56.15       66.16      7.47 o 
   8   3   9       24.57       25.80      4.45 o 
   9   3   9        8.27        4.93      3.31 o 
  10   3   9       26.10       26.63      4.56 o 
  11   3   9        9.05        6.23      3.79 o 
   1   4   9       90.99       89.02      6.14 o 
   2   4   9       19.51       21.13      4.91 o 
   3   4   9       12.79       12.00      3.77 o 
   4   4   9       57.93       71.30      6.77 o 
   5   4   9       87.62       96.73      6.65 o 
   6   4   9       11.18       10.86      3.72 o 
   7   4   9        0.23       -3.01      3.13 o 
   8   4   9       69.12       82.89      6.63 o 
   9   4   9       61.59       73.37      6.35 o 
  10   4   9        0.27       -1.49      3.33 o 
   0   5   9       69.54       73.66      8.73 o 
   1   5   9        2.21        4.19      3.23 o 
   2   5   9       11.92       10.12      3.63 o 
   3   5   9       31.57       28.56      4.74 o 
   4   5   9       20.13       24.47      4.56 o 
   5   5   9        7.12        7.32      3.88 o 
   6   5   9       33.02       41.05      5.22 o 
   7   5   9        8.91        8.79      4.03 o 
   8   5   9       24.37       32.21      4.94 o 
   9   5   9        3.44        6.60      3.81 o 
   1   6   9       19.15       20.79      4.24 o 
   2   6   9        7.28        8.52      3.88 o 
   3   6   9       45.64       51.90      5.60 o 
   4   6   9        5.57        7.46      6.96 o 
   5   6   9      128.14      163.77      8.45 o 
   6   6   9       11.24       12.74      4.34 o 
   7   6   9       28.66       30.44      5.90 o 
   8   6   9       13.32       17.89      4.97 o 
   0   7   9       49.73       61.60      8.53 o 
   1   7   9        2.45        1.21      3.56 o 
   2   7   9        7.65       11.91      4.07 o 
   3   7   9       11.63       10.08      4.03 o 
   4   7   9       47.61       49.94      5.80 o 
   5   7   9        4.69        6.86      3.90 o 
   6   7   9       92.98      116.27      7.96 o 
   1   8   9       68.95       83.35      6.98 o 
   2   8   9        5.96        4.50      3.74 o 
   0   0  10      106.05      129.42      9.43 o 
   2   0  10       14.96       17.84      5.33 o 
   4   0  10       96.07       95.67      9.50 o 
   6   0  10       41.96       41.06      7.38 o 
   1   1  10        8.88        2.50      4.30 o 
   2   1  10        2.53        2.85      2.63 o 
   3   1  10       11.14       10.97      3.02 o 
   4   1  10        4.17        7.95      3.59 o 
   5   1  10       83.72       94.06      6.87 o 
   6   1  10       14.57       12.75      4.15 o 
   0   2  10       46.18       44.34      7.19 o 
   1   2  10       23.14       22.49      4.26 o 
   2   2  10       51.13       53.65      5.44 o 
   3   2  10       34.16       35.95      4.81 o 
   4   2  10       49.72       49.04      5.35 o 
   5   2  10        3.40        6.14      2.96 o 
   6   2  10       64.69       81.35      6.60 o 
   1   3  10       47.70       54.76      5.64 o 
   2   3  10       40.85       48.16      5.40 o 
   3   3  10        1.08        0.26      3.28 o 
   4   3  10        3.75        3.97      3.48 o 
   5   3  10       48.41       48.56      5.68 o 
   0   4  10       23.60       21.49      6.16 o 
   1   4  10        3.62        1.62      3.54 o 
   2   4  10        5.01        7.53      4.40 o 
   3   4  10       11.90       11.26      3.95 o 
                                                 
